# Supplementary material for: Dietary Interventions for Sleep Health: Multi‐Population and Mendelian Randomization Evidence on Sleep Outcomes and Disorders
Source: Food Sci Nutr. 2026 Feb 10;14(2):e71475. doi: 10.1002/fsn3.71475 (PMC12896374; doi:10.1002/fsn3.71475)
Supplement: Supplementary file 2 — Data S1: All Supporting Information tables and ethical approval. [file FSN3-14-e71475-s001.xlsx]

## Sheet: TableS1
TableS1.Assessment of dietary components(NHANES)
Component	MDS Definition[7] (Trichopoulou et al., 2003)	DASHI Definition[8] (Mellen et al., 2008)	AHEI-2010 Definition[9] (Fung et al., 2010)
Fruits	All fresh, dried, or canned fruits; scoring: intake above the sex‐specific median = 1 point.	4–5 servings/day; 1 serving = 1 medium fruit or ½ cup chopped fruit.	All whole fruits (excluding juice); 1 serving = 1 medium fruit or ½ cup chopped fruit; higher intake = more points.
Vegetables	All raw and cooked vegetables; scoring: intake above the sex‐specific median = 1 point.	4–5 servings/day; 1 serving = ½ cup cooked or 1 cup raw vegetables.	Includes dark green, orange, and other vegetables; 1 serving = ½ cup cooked or 1 cup raw; higher intake = more points.
Whole Grains	Whole cereals and wheat‐based products; scoring: intake above the sex‐specific median = 1 point.	6–8 servings/day (including refined grains); 1 serving = 1 slice whole‐wheat bread or ½ cup cooked cereal/grains.	Only whole grains; 1 serving = 1 slice whole‐wheat bread or ½ cup cooked grains; higher intake = more points.
Legumes & Nuts	Beans and nuts combined in the “vegetable–legume–fruit” group; scoring: intake above the sex‐specific median = 1 point.	4–5 servings/week; 1 serving = ¼ cup nuts, legumes, or seeds.	Nuts and legumes evaluated separately; 1 serving = ¼ cup; higher intake = more points.
Fish/Seafood	Predominantly fish; scoring: intake above the sex‐specific median = 1 point.	≤ 2–3 servings/week; 1 serving = 85–100 g cooked fish.	Based on EPA + DHA intake; 0–250 mg = 0–10 points.
Red & Processed Meat	Scoring: intake below the sex‐specific median = 1 point.	≤ 2 servings/week; 1 serving = 85–100 g cooked lean meat.	Includes beef, pork, and processed meats; lower intake = higher points.
Sugar-Sweetened Beverages	Not separately assessed in MDS.	< 5 servings/week; 1 serving = 350 mL.	Includes SSBs and fruit juices; lower intake = higher points.
Alcohol	Moderate consumption defined as 5–15 g/day (women) or 5–25 g/day (men) = 1 point.	Not scored in DASHI.	0.5–1.5 servings/day (1 serving = 1 glass wine or 30 g spirits); moderate intake = highest score.
Fats & Oils	Ratio of monounsaturated to saturated fats; higher ratio = 1 point.	2–3 servings/day; 1 serving = 1 teaspoon vegetable oil or 15 g nut oil.	Percentage of energy from polyunsaturated fats; higher percentage = more points.
Dairy Products	Low to moderate intake of cheese and yogurt; scoring: intake below the sex‐specific median = 1 point.	2–3 servings/day; 1 serving = 1 cup nonfat/low‐fat milk or ¾ cup yogurt.	Not separately scored in AHEI‐2010 (refer to HEI‐2005 for dairy component).

## Sheet: TableS2
TableS2.Assessment of Sleep Features(NHANES)
Variable	Section/Component	Years/Cycles	Exact Question Wording	Response Options / Coding
SLD010H	Sleep Disorders (SLQ)	2005–2006, 2007–2008, 2009–2010	“How much sleep do you usually get at night on weekdays or workdays?”​	2–11 = hours; 12 = “12 hours or more”; 77 = Refused; 99 = Don’t Know​
SLD012 (weekdays)	Sleep Disorders (SLQ) – derived	2015–2016	“How much sleep do you usually get at night on weekdays or workdays?”​ (derived from reported sleep/wake times)	2.0–14.5 (in 0.5h increments); values <3 recoded to 2; ≥14 recoded to 14; missing otherwise​
SLD012 (weekdays)	Sleep Disorders (SLQ) – derived	2017–2018, 2019–Mar 2020	“Number of hours usually sleep on weekdays or workdays.”​ (derived from SLQ300/SLQ310)	3.0–13.5; 2 = “Less than 3 hours”; 14 = “14 hours or more” (rounded to 0.5h)​
SLD013 (weekends)	Sleep Disorders (SLQ) – derived	2017–2018, 2019–Mar 2020	“Number of hours usually sleep on weekends or non-workdays.”​ (derived from SLQ320/SLQ330)	3.0–13.5; 2 = “Less than 3 hours”; 14 = “14 hours or more”; missing otherwise​
SLQ130	Sleep Disorders (SLQ)	2005–2006, 2007–2008	“In the past month, how often did you not get enough sleep?”​	0=Never; 1=Rarely; 2=Sometimes; 3=Often; 4=Almost always; 7=Refused; 9=Don’t Know​
SLQ120	Sleep Disorders (SLQ)	2005–2006, 2007–2008, 2015–2016, 2017–2018	“In the past month, how often did you feel excessively or overly sleepy during the day?”​	0=Never; 1=Rarely (1×/month); 2=Sometimes (2–4×/month); 3=Often (5–15×/month); 4=Almost always (16–30×/month); 7=Refused; 9=Don’t Know​
SLQ030	Sleep Disorders (SLQ)	2005–2006, 2007–2008, 2015–2016, 2017–2020	“In the past 12 months, how often did you snore while you were sleeping?”​	0=Never; 1=Rarely (1–2 nights/week); 2=Occasionally (3–4 nights/week); 3=Frequently (5+ nights/week); 7=Refused; 9=Don’t Know​
SLQ040	Sleep Disorders (SLQ)	2005–2006, 2007–2008, 2015–2016, 2017–2020	“In the past 12 months, how often did you snort, gasp, or stop breathing while asleep?”​	0=Never; 1=Rarely (1–2 nights/week); 2=Occasionally (3–4 nights/week); 3=Frequently (5+ nights/week); 7=Refused; 9=Don’t Know​
SLQ050	Sleep Disorders (SLQ)	2005–2006, 2007–2008, 2009–2010, 2015–2016, 2017–2020	“Have you ever told a doctor or other health professional that you have trouble sleeping?”​	1=Yes; 2=No; 7=Refused; 9=Don’t Know​
SLQ070B	Sleep Disorders (SLQ)	2005–2006, 2007–2008	“What was the sleep disorder? (Code all that apply)”​	Code: 2=Insomnia; (part of multiple-response question)​

## Sheet: TableS3
Table S3. Assessment of Covariates(NHANES)
Covariate	NHANES Variable(s)	Section	Years/Cycles	Question	Coding
Age (years)	RIDAGEYR	Demographics (DEMO)	1999–2000 to 2021–2022	“Age in years of the sample person at time of household screening.”	Integer, continuous; top-coded at 85 years
Sex	RIAGENDR	Demographics (DEMO)	1999–2000 to 2021–2022	“Gender of the sample person.”	1 = Male; 2 = Female EPA
Race/Ethnicity	RIDRETH1 / RIDRETH3	Demographics (DEMO)	RIDRETH1: 1999–2010	“What race/ethnic group do you belong to?”	RIDRETH1: 1 Mexican American; 2 Other Hispanic; 3 Non-Hispanic White; 4 Non-Hispanic Black; 5 Other Race
			RIDRETH3: 2011–2018		RIDRETH3 adds 6 Non-Hispanic Asian; 7 Other Race EPA
Education	DMDEDUC2	Demographics (DEMO)	1999–2018	“What is the highest grade or level of school completed or highest degree received?”	1 < 9th grade; 2 9–11th grade; 3 High school/GED; 4 Some college; 5 College graduate or above; 7 Refused; 9 Don’t know
Income (Poverty Index)	INDFMPIR	Demographics (DEMO)	1999–2020	“Ratio of family income to poverty threshold (PIR).”	Continuous 0–5; values ≥5 coded as 5
Height (cm)	BMXHT	Examination (Body Measures)	1999–2020	Measured standing height by stadiometer	Continuous in cm CRAN
Weight (kg)	BMXWT	Examination (Body Measures)	1999–2020	Measured weight on a digital scale	Continuous in kg CRAN
BMI (kg/m²)	BMXBMI	Examination (Body Measures)	1999–2020	Calculated as weight (kg) / [height (m)]²	Continuous; <18.5 underweight; 18.5–24.9 normal; 25–29.9 overweight; ≥30 obese CRAN
Smoking status	SMQ020, SMQ040	Questionnaire (SMQ)	1999–2008; 2015–2020	“Have you smoked at least 100 cigarettes in your life?”;	SMQ020: 1 Yes; 2 No
				“Do you now smoke cigarettes?”	SMQ040: 1 Every day; 2 Some days; 3 Not at all
Total Energy Intake (kcal/day)	DR1TKCAL, DR2TKCAL	Dietary Interview (DR1IFF, DR2IFF)	2005–2020	"Total energy from all foods/beverages in 24-h recall"	Two-day mean: (DR1TKCAL + DR2TKCAL)/2; excluded if <500 or >5000 kcal/day |
Alcohol use	ALQ101, ALQ120Q	Questionnaire (ALQ)	1999–2018	“In any one year, have you had at least 12 drinks of any alcoholic beverage?”;	ALQ101: 1 Yes; 2 No
				“In the past 12 months, how often did you drink any alcoholic beverage?”	ALQ120Q: 0–365 days/year
Hypertension history	BPQ020 (2011+) or MCQ100 (pre-2011)	Questionnaire (BPQ/MCQ)	1999–2010 (MCQ100); 2011–2020 (BPQ020)	“Ever told by a doctor or health professional you had hypertension, also called high blood pressure?”	1 Yes; 2 No
Diabetes history	DIQ010	Questionnaire (DIQ)	1999–2020	“Ever told by a doctor or health professional you have diabetes or sugar diabetes (other than during pregnancy)?”	1 Yes; 2 No; 7 Refused; 9 Don’t know
CVD history	MCQ160b–MCQ160e	Questionnaire (MCQ)	1999–2020	“Ever told by a health professional you had… b) congestive heart failure; c) coronary heart disease; d) angina; e) heart attack?”	Each: 1 Yes; 2 No; 7 Refused; 9 Don’t know
Stroke history	MCQ160f	Questionnaire (MCQ)	1999–2020	“Ever told by a health professional you had a stroke?”	1 Yes; 2 No; 7 Refused; 9 Don’t know
Cancer history	MCQ220	Questionnaire (MCQ)	1999–2020	“Ever told by a health professional you had cancer or a malignancy of any kind?”	1 Yes; 2 No; 7 Refused; 9 Don’t know
Liver disease history	MCQ160l (or MCQ510d–510f for subtypes)	Questionnaire (MCQ)	1999–2020	“Ever told by a health professional you had any kind of liver condition?”	1 Yes; 2 No; 7 Refused; 9 Don’t know

## Sheet: TableS4
Table S4. Global Reviews on Sleep Duration
Country	2L	isWEIRD	Mean Sleep(h)	Means Sleep Under 40 (h)	GDP per Capita	Mean Latitude	Sample Size
United Arab Emirates	AE	0	6.84	6.8769	0.10987	24.2578	1376
Albania	AL	0	7.5367	7.5484	0.011122	41.0911	941
Argentina	AR	0	7.0364	7.0955	0.019854	-37.667	3684
Austria	AT	1	7.1185	7.2132	0.047587	47.5748	3477
Australia	AU	1	7.0488	7.1427	0.051178	-25.2184	16134
Belgium	BE	1	7.1437	7.197	0.044259	50.5956	3869
Brazil	BR	0	7.0766	7.0914	0.014859	-9.8028	14089
Canada	CA	1	7.0485	7.0667	0.046991	65.2941	21732
Switzerland	CH	1	7.0269	7.0721	0.060258	46.7416	5880
Chile	CL	0	6.9982	7.0266	0.024515	-44.8384	3269
China	CN	0	7.2304	7.2549	0.015327	35.3034	11482
Colombia	CO	0	6.8962	6.9316	0.014424	3.4711	2735
Costa Rica	CR	0	7.0079	7.0013	0.016076	9.7459	1133
Cyprus	CY	0	7.0784	7.2241	0.023953	34.9549	523
Czech Republic	CZ	0	7.3105	7.3726	0.032872	49.8784	24423
Germany	DE	1	6.9695	7.0495	0.049371	51.1662	64569
Denmark	DK	1	7.0804	7.131	0.047236	55.7047	3046
Ecuador	EC	0	6.8912	6.919	0.011196	-1.6431	726
Egypt	EG	0	7.0745	7.1297	0.011387	27.6394	738
Spain	ES	1	7.0534	7.1738	0.034519	38.5314	14542
Finland	FI	1	7.1953	7.191	0.040817	64.3201	1157
France	FR	1 7.0726	7.0726	7.1506	0.04022	35.085	15257
United Kingdom	GB	1 7.0726	6.9418	7.0581	0.043045	55.5618	121983
Greece	GR	0	7.1465	7.2571	0.026977	38.3598	41247
Hong Kong	HK	0	6.8631	6.8773	0.059431	22.3726	2031
Croatia	HR	0	7.1551	7.2893	0.021957	44.64	1283
Hungary	HU	0	7.1846	7.2519	0.027165	47.2323	16504
Indonesia	ID	0	6.7095	6.7173	0.01162	-2.9963	2200
Ireland	IE	1	7.0078	7.098	0.064257	53.4979	2708
Israel	IL	0	6.6822	6.7487	0.035784	31.8831	925
India	IN	0	6.9893	7.014	0.006803	23.3842	6551
Iran	IR	0	7.1723	7.2302	0.017788	33.2924	1764
Italy	IT	1	7.0259	7.1645	0.035743	42.1826	21976
Japan	JP	0	6.6409	6.7361	0.039003	35.4739	621
Republic of Korea	KR	0	7.0085	6.9966	0.03769	35.7337	1059
Lebanon	LB	0	6.9947	7.1158	0.01367	33.8606	566
Macedonia	MK	0	7.2292	7.3264	0.014032	41.6354	637
Mexico	MX	0	6.9214	6.9523	0.018519	24.2179	7954
Malaysia	MY	0	6.7151	6.7366	0.0275	3.9696	2355
Netherlands	NL	1	7.1834	7.2956	0.05097	48.2584	43215
Norway	NO	1	6.9372	7.0079	0.068552	69.8766	1989
New Zealand	NZ	1	7.0998	7.2005	0.038756	-40.8627	3305
Peru	PE	0	6.9864	7.0141	0.013223	-7.4457	959
Philippines	PH	0	6.6462	6.6644	0.0076916	11.4573	3050
Poland	PL	0	7.268	7.308	0.027342	51.4007	14602
Puerto Rico	PR	0 6.7466	6.7466	6.7561	0.039083	18.1731	959
Portugal	PT	1	7.0848	7.1409	0.027409	39.2181	4349
Romania	RO	0	7.2682	7.3014	0.020483	45.8446	5247
Serbia	RS	0	7.2757	7.3569	0.014316	44.2476	602
Russian Federation	RU	0	7.1676	7.1705	0.026325	63.3803	5067
Saudi Arabia	SA	0	6.8002	6.8428	0.060584	23.1493	961
Sweden	SE	1	7.017	7.1119	0.050008	61.8845	3241
Singapore	SG	0	6.6994	6.718	0.08285	1.3664	2828
Slovakia	SK	0	7.3768	7.4392	0.030996	48.8382	7012
Thailand	TH	0	6.7971	6.7627	0.01697	13.2487	1700
Turkey	TR	0	7.1049	7.1264	0.020657	39.0661	3288
Taiwan	TW	0	6.8553	6.88	0.04794	23.7266	3310
Ukraine	UA	0	7.2754	7.2852	0.0080075	48.7207	1180
United States	US	1	6.8808	6.8887	0.056823	48.7409	193210
Uruguay	UY	0	7.1237	7.1567	0.0218	-32.2973	582
Venezuela	VE	0	7.0478	7.1511	0.014969	7.3982	753
Vietnam	VN	0	7.0814	7.0876	0.0061866	16.5251	1081
South Africa	ZA	0	6.9165	6.97	0.013477	-28.8461	2133

## Sheet: TableS5
Table S5. Global Reviews on OSA prevalence (Country-level population with OSA)
iso3	Country	Population aged 30-69years	AHI 5 events per h	AHI 5%	AHI 15 events per h	AHI 15 %
AFG	Afghanistan	8429549	3040802	0.361	1171173	0.139
ALB	Albania	1357655	850606	0.627	467163	0.344
DZA	Algeria	16435999	8807804	0.536	3389447	0.206
AGO	Angola	6091184	3670768	0.603	1392665	0.229
ATG	AntiguaandBarbuda	42485	10181	0.24	3010	0.071
ARG	Argentina	19016260	5443083	0.286	2490616	0.131
ARM	Armenia	1513141	768580	0.508	380977	0.252
	Aruba	56900	13896	0.244	2736	0.048
AUS	Australia	12110362	2966536	0.245	581348	0.048
AUT	Austria	4601766	2241500	0.487	1306180	0.284
AZE	Azerbaijan	4622249	1975143	0.427	1116199	0.241
	Bahamas	189235	45418	0.24	13296	0.07
BHR	Bahrain	679684	496137	0.73	214997	0.316
BGD	Bangladesh	62623678	5983546	0.096	3381433	0.054
BRB	Barbados	147687	35406	0.24	10439	0.071
BLR	Belarus	5155802	1068785	0.207	708401	0.137
BEL	Belgium	5917763	1801591	0.304	931859	0.157
BLZ	Belize	128677	30922	0.24	8982	0.07
BEN	Benin	3096334	1865770	0.603	707741	0.229
BTN	Bhutan	310278	137202	0.442	51229	0.165
BOL	Bolivia	3816716	1592038	0.417	812240	0.213
BIH	BosniaandHerzegovina	2185242	1075346	0.492	626902	0.287
BWA	Botswana	826982	410657	0.497	152857	0.185
BRA	Brazil	98118248	48729844	0.497	25481720	0.26
BRN	Brunei	205295	158488	0.772	69390	0.338
BGR	Bulgaria	4008872	1943121	0.485	1132070	0.282
BFA	BurkinaFaso	4632827	434092	0.094	250858	0.054
BDI	Burundi	2912564	276938	0.095	157378	0.054
KHM	CapeVerde	181546	99348	0.547	40543	0.223
CMR	Cambodia	5791914	537020	0.093	314087	0.054
CAN	Cameroon	6304367	2313265	0.367	929799	0.147
CPV	Canada	19273831	4721439	0.245	925209	0.048
CAF	CentralAfricanRepublic	1443196	267053	0.185	100838	0.7
TCD	Chad	3268977	1384009	0.423	586746	0.179
CHL	Chile	8809775	1671811	0.19	954857	0.108
CHN	China	744511252	175704655	0.236	65516990	0.088
COL	Colombia	22074042	10953050	0.496	5721534	0.259
COM	Comoros	235465	116985	0.497	43546	0.185
COG	Congo	1344345	498468	0.371	191977	0.143
CRI	CostaRica	2237598	548017	0.245	107424	0.048
CIV	Coted'Ivoire	6367814	3835249	0.602	1453687	0.228
HRV	Croatia	2312850	473908	0.205	276871	0.12
CUB	Cuba	6188715	3096611	0.5	1633275	0.264
	Curacao	81939	27359	0.334	8404	0.103
CYP	Cyprus	603532	175258	0.29	101317	0.168
CZE	CzechRepublic	5973449	1726302	0.289	994554	1.66
COD	DemocraticRepublicoftheCongo	19722105	1870886	0.095	1066027	0.054
DNK	Denmark	2927893	1430836	0.489	833901	0.285
DJI	Djibouti	310917	115180	0.37	44360	0.143
DOM	DominicanRepublic	4125868	2055301	0.498	1078533	0.261
ECU	Ecuador	6442389	2682640	0.416	1366852	0.212
EGY	Egypt	34241981	17065251	0.498	9373686	0.274
SLV	ElSalvador	2385301	930046	0.39	518118	0.217
GNQ	EquatorialGuinea	269554	151455	0.562	62203	0.231
ERI	Eritrea	1444877	136808	0.095	78120	0.054
EST	Estonia	686893	141780	0.206	94804	0.138
	eSwatini	348096	158683	0.456	67383	0.194
FSM	Ethiopia	27021835	2555467	0.095	1461244	0.054
	FederatedStatesofMicronesia	31811	7651	0.241	2211	0.069
FJI	Fiji	382118	159154	0.417	90765	0.238
FIN	Finland	2894948	1458419	0.504	853928	0.295
FRA	France	32613385	23506723	0.721	11836999	0.363
	FrenchPolynesia	133978	56102	0.419	32053	0.239
GAB	Gabon	543329	302567	0.557	124000	0.228
	Gambia	503578	303519	0.603	115181	0.229
GEO	Georgia	2021511	510200	0.252	212087	0.105
DEU	Germany	43751645	26279946	0.601	14393964	0.329
GHA	Ghana	8651157	3100709	0.358	1251736	0.145
GRC	Greece	5966188	1708436	0.286	782555	0.131
GRD	Grenada	41701	17361	0.416	9899	0.237
	Guam	76175	49640	0.652	20063	0.263
GTM	Guatemala	5115784	2619198	0.512	1303428	0.255
GIN	Guinea	3554378	655324	0.184	247498	0.07
GNB	GuineaBissau	544150	203608	0.374	78415	0.144
GUY	Guyana	315281	101440	0.322	60003	0.19
HTI	Haiti	3652569	2586019	0.708	1114034	0.305
HND	Honduras	2770841	1473684	0.532	746876	0.27
	HongKong	4377697	340901	0.78	229985	0.053
HUN	Hungary	5445718	2104733	0.386	1139523	0.209
ISL	Iceland	162564	25372	0.156	19136	0.118
IND	India	534676709	51556642	0.096	28831856	0.054
IDN	Indonesia	114334042	21020883	0.184	7940317	0.069
IRN	Iran	36179787	15136458	0.418	7739991	0.214
IRQ	Iraq	10771896	2734061	0.254	1303288	0.121
IRL	Ireland	2447445	599525	0.245	117487	0.048
ISR	Israel	3465330	848255	0.245	166411	0.048
ITA	Italy	33020571	6774829	0.205	3959253	0.12
JAM	Jamaica	1176758	483534	0.411	274482	0.233
JPN	Japan	67496374	22092507	0.327	9435205	0.14
JOR	Jordan	2636480	751598	0.285	413338	0.157
KAZ	Kazakhstan	7774654	3779915	4.86	1862950	0.24
KEN	Kenya	13024588	4838661	0.372	1863525	0.143
KIR	Kiribati	38538	12573	0.326	5486	0.142
KWT	Kuwait	2012453	377748	0.188	146612	0.073
KGZ	Kyrgyzstan	2226975	1170950	0.526	590266	0.265
LAO	Laos	2144108	377558	0.176	132705	0.062
LVA	Latvia	1037979	215042	0.207	142707	0.137
LBN	Lebanon	2446505	709282	0.29	334845	0.137
LSO	Lesotho	607425	299273	0.493	111379	0.183
LBR	Liberia	1306827	478462	0.366	192392	0.147
LBY	Libya	2692584	1437964	0.534	796612	0.296
LTU	Lithuania	1492888	426074	0.285	243247	0.163
LUX	Luxembourg	308327	78855	0.256	48029	0.156
	Macao	347288	27507	0.079	18609	0.054
MKD	Macedonia	1116387	561099	0.503	328508	0.294
MDG	Madagascar	6863789	651925	0.095	370938	0.054
MWI	Malawi	4141023	1743713	0.421	739079	0.178
MYS	Malaysia	13270264	10244644	0.772	4485349	0.338
MDV	Maldives	140459	104079	0.741	45157	0.321
MLI	Mali	4343219	2837614	0.653	1149316	0.265
	Malta	225879	79359	0.351	36769	0.163
MUS	Mauritania	1252071	621950	0.497	231508	0.185
	Mauritius	658995	328627	0.499	172660	0.262
MEX	Mexico	52649824	9921240	0.188	5655904	0.107
MDA	Moldova	2144482	1116710	0.521	560328	0.261
MNG	Mongolia	1238490	632863	0.511	267839	0.216
MNE	Montenegro	324337	98333	0.303	59139	0.182
MAR	Morocco	14584119	6974795	0.478	3472365	0.238
MOZ	Mozambique	7104990	2763293	0.389	1064150	0.15
NAM	Namibia	773988	379296	0.49	141145	0.182
NPL	Nepal	10032271	6585332	0.656	2677534	0.267
NLD	Netherlands	9050266	4430942	0.49	2582583	0.285
NZL	NewCaledonia	125207	51992	0.415	29620	0.237
NIC	NewZealand	2256063	227248	0.101	68590	0.03
	Nicaragua	2282569	919626	0.403	518443	0.227
NER	Niger	4811710	463647	0.096	259493	0.054
NGA	Nigeria	51068452	30766820	0.602	11667219	0.228
PRK	NorthKorea	12477221	5303362	0.425	2248695	0.18
NOR	Norway	2684446	593951	0.221	351443	0.131
OMN	0man	2028410	1110702	0.548	643631	0.317
PAK	Pakistan	63098158	41569793	0.659	17041309	0.27
PAN	Panama	1685593	697036	0.414	396546	0.235
PNG	PapuaNewGuinea	2560672	1281720	0.501	676302	0.264
PRY	Paraguay	2441919	1476456	0.605	745739	0.305
PER	Peru	12928630	6873395	0.532	3482848	0.269
PHL	Philippines	37976672	15791279	0.416	5895648	0.155
POL	Poland	21519587	7554166	0.351	3823093	0.178
PRT	Portugal	5691681	967049	0.17	713458	0.125
	PuertoRico	1807598	892217	0.494	463203	0.256
QAT	Qatar	1154042	359550	0.312	214436	0.186
ROU	Romania	10861099	5223068	0.481	3041952	0.28
RUS	Russia	78239383	40203912	0.514	20043199	0.256
RWA	Rwanda	3315948	1511839	0.456	642777	0.194
LCA	SaintLucia	84561	27871	0.33	12180	0.144
VCT	SaintVincentandtheGrenadines	49135	20548	0.418	11735	0.239
WSM	Samoa	64569	21696	0.336	9509	0.147
STP	SaoToméandPrincipe	52190	28630	0.549	11691	0.224
SAU	SaudiArabia	14300262	3491177	0.244	913235	0.064
SEN	Senegal	4064706	1577592	0.388	607536	0.149
SRB	Serbia	4730407	2343842	0.495	1371614	0.29
SYC	Seychelles	47600	19944	0.419	11397	0.239
SLE	SierraLeone	1824011	684252	0.375	263523	0.144
SGP	Singapore	3237710	2292299	0.708	987502	0.305
SVK	Slovakia	3059176	1415361	0.463	824991	0.27
SVN	Slovenia	1162317	632758	0.544	360969	0.311
SLB	SolomonIslands	183167	100926	0.551	41256	0.225
SOM	Somalia	2669125	1138978	0.427	483018	0.181
ZAF	SouthAfrica	20931899	8448087	0.404	4765612	0.228
KOR	SouthKorea	28715868	8164156	0.284	3255814	0.113
	SouthSudan	3418246	1448320	0.424	614029	1.8
ESP	Spain	26158266	9195448	3.52	4233728	1.62
LKA	SriLanka	9950827	4054922	0.407	1513847	0.152
SDN	Sudan	12004972	1141322	0.095	648692	0.054
SUR	Suriname	237958	98649	0.415	56170	0.236
SWE	Sweden	4918210	836190	0.17	626258	0.127
CHE	Switzerland	4518615	3269301	0.724	1654232	0.366
SYR	Syria	6085585	3204881	0.527	1770598	0.291
TWN	Taiwan	13539701	3195369	0.236	1191494	0.088
TJK	Tajikistan	2797823	1074632	0.384	657685	0.235
TZA	Tanzania	14004347	5225916	0.373	2012654	0.144
THA	Thailand	37728597	13743556	0.364	5531503	0.147
TLS	TimorLeste	331218	31787	0.096	17873	0.054
TGO	Togo	2088857	1259007	0.603	477774	0.229
TON	Tonga	34943	11485	0.329	5017	0.144
TTO	TrinidadandTobago	699011	167969	0.24	48803	0.07
TUN	Tunisia	5283180	2187476	0.414	1109698	0.21
TUR	Turkey	35176270	3714957	0.106	2797599	0.08
TKM	Turkmenistan	2163412	1136509	0.525	645683	0.298
UGA	Uganda	8850820	3751125	0.424	1590342	0.18
UKR	Ukraine	24593547	12691100	0.516	7194877	0.293
ARE	UnitedArabEmirates	5433364	950096	0.175	360948	0.066
GBR	UK	32936962	8065555	0.245	1581374	0.048
USA	USA	163246772	54131654	0.332	23678109	0.145
URY	Uruguay	1578418	386221	0.245	75813	0.048
	Uzbekistan	11817125	6182507	0.523	3510756	0.297
VUT	Vanuatu	89478	44758	0.5	23599	0.264
VEN	Venezuela	12968894	4243846	0.327	1269241	0.098
VNM	Vietnam	43025626	4070306	0.095	2326560	0.054
	VirginIslands	53922	12913	0.239	3833	0.071
	WesternSahara	271213	149225	0.55	58160	0.214
YEM	Yemen	7284023	3422350	0.47	1424088	0.196
ZMB	Zambia	3950721	729005	0.185	275312	0.07
ZWE	Zimbabwe	4064530	1092368	0.269	408656	0.101

## Sheet: TableS6
TableS6.Instrumental variables for food preference with sleep-related traits in Mendelian randomization analysis
SNP	effect_allele.exposure	other_allele.exposure	effect_allele.outcome	other_allele.outcome	beta.exposure	beta.outcome	eaf.exposure	eaf.outcome	remove	palindromic	ambiguous	chr.outcome	pos.outcome	se.outcome	pval.outcome	samplesize.outcome	outcome	mr_keep.outcome	pval_origin.outcome	data_source.outcome	pval.exposure	chr.exposure	pos.exposure	se.exposure	samplesize.exposure	exposure	mr_keep.exposure	pval_origin.exposure	action	mr_keep	R2	F
rs61702433	T	G	T	G	-0.043846	-0.0050728	0.3337	0.334271	FALSE	FALSE	FALSE	7	117627585	0.00240795	0.032	446118	24-hour sleep duration(hours) (SD = 1.1 hour)	TRUE	reported	textfile	1.95e-08	7	117627585	0.007805	159253	Soft cheese liking	TRUE	reported	2	TRUE	0.000198126	31.5579
rs10789907	C	A	C	A	0.045647	0.00169339	0.5159	0.516034	FALSE	FALSE	FALSE	11	112559814	0.00229414	0.43	446118	24-hour sleep duration(hours) (SD = 1.1 hour)	TRUE	reported	textfile	2.53e-08	11	112559814	0.008192	158624	Red meat liking	TRUE	reported	2	TRUE	0.0001957	31.0484
rs2991927	G	A	G	A	0.046307	0.000992666	0.6421	0.641229	FALSE	FALSE	FALSE	10	86598574	0.00235733	0.67	446118	24-hour sleep duration(hours) (SD = 1.1 hour)	TRUE	reported	textfile	3.87e-08	10	86598574	0.008422	158624	Red meat liking	TRUE	reported	2	TRUE	0.000190551	30.2313
rs429358	C	T	C	T	-0.094437	-0.010346	0.1486	0.155154	FALSE	FALSE	FALSE	19	45411941	0.00312879	0.00093	446118	24-hour sleep duration(hours) (SD = 1.1 hour)	TRUE	reported	textfile	1.25e-16	19	45411941	0.011401	158624	Red meat liking	TRUE	reported	2	TRUE	0.000432356	68.6109
rs62250717	G	C	G	C	-0.046066	-0.00375104	0.3699	0.368627	FALSE	TRUE	FALSE	3	85521990	0.00234084	0.11	446118	24-hour sleep duration(hours) (SD = 1.1 hour)	TRUE	reported	textfile	3.63e-08	3	85521990	0.008362	158624	Red meat liking	TRUE	reported	2	TRUE	0.000191288	30.3484
rs7531118	C	T	C	T	-0.056098	-0.00309185	0.5333	0.530455	FALSE	FALSE	FALSE	1	72837239	0.0022828	0.19	446118	24-hour sleep duration(hours) (SD = 1.1 hour)	TRUE	reported	textfile	5.95e-12	1	72837239	0.008151	158624	Red meat liking	TRUE	reported	2	TRUE	0.000298521	47.3661
rs1006945	T	G	T	G	-0.050471	-0.000160565	0.5294	0.527287	FALSE	FALSE	FALSE	20	37458009	0.00227118	0.98	446118	24-hour sleep duration(hours) (SD = 1.1 hour)	TRUE	reported	textfile	3.21e-09	20	37458009	0.008522	158434	Pork chop liking	TRUE	reported	2	TRUE	0.000221338	35.0748
rs1620977	G	A	G	A	0.053982	0.00877205	0.7293	0.731861	FALSE	FALSE	FALSE	1	72729142	0.00255444	0.00068	446118	24-hour sleep duration(hours) (SD = 1.1 hour)	TRUE	reported	textfile	1.8e-08	1	72729142	0.009583	158434	Pork chop liking	TRUE	reported	2	TRUE	0.000200244	31.7314
rs2893843	G	A	G	A	-0.052736	-0.00570225	0.3662	0.365098	FALSE	FALSE	FALSE	6	26338697	0.00236431	0.017	446118	24-hour sleep duration(hours) (SD = 1.1 hour)	TRUE	reported	textfile	2.97e-09	6	26338697	0.008887	158434	Pork chop liking	TRUE	reported	2	TRUE	0.000222208	35.2126
rs429358	C	T	C	T	-0.097043	-0.010346	0.1486	0.155154	FALSE	FALSE	FALSE	19	45411941	0.00312879	0.00093	446118	24-hour sleep duration(hours) (SD = 1.1 hour)	TRUE	reported	textfile	6.02e-16	19	45411941	0.011993	158434	Pork chop liking	TRUE	reported	2	TRUE	0.00041309	65.4738
rs4908972	C	T	C	T	-0.055845	-0.00426742	0.5459	0.547568	FALSE	FALSE	FALSE	3	17796192	0.00228006	0.072	446118	24-hour sleep duration(hours) (SD = 1.1 hour)	TRUE	reported	textfile	7.41e-11	3	17796192	0.008574	158434	Pork chop liking	TRUE	reported	2	TRUE	0.000267693	42.4225
rs62250717	G	C	G	C	-0.056598	-0.00375104	0.3699	0.368627	FALSE	TRUE	FALSE	3	85521990	0.00234084	0.11	446118	24-hour sleep duration(hours) (SD = 1.1 hour)	TRUE	reported	textfile	1.27e-10	3	85521990	0.008796	158434	Pork chop liking	TRUE	reported	2	TRUE	0.000261258	41.4025
rs9747449	C	T	C	T	0.049669	0.00203082	0.5001	0.499301	FALSE	FALSE	FALSE	17	5270414	0.00227702	0.37	446118	24-hour sleep duration(hours) (SD = 1.1 hour)	TRUE	reported	textfile	6.14e-09	17	5270414	0.008543	158434	Pork chop liking	TRUE	reported	2	TRUE	0.000213309	33.8022
rs2374424	G	A	G	A	-0.035309	-0.00549013	0.5996	0.601267	FALSE	FALSE	FALSE	11	83187113	0.00231414	0.022	446118	24-hour sleep duration(hours) (SD = 1.1 hour)	TRUE	reported	textfile	4.32e-08	11	83187113	0.006445	159468	Pears liking	TRUE	reported	2	TRUE	0.000188178	30.0137
rs2504701	A	G	A	G	0.038835	0.00641989	0.4364	0.436541	FALSE	FALSE	FALSE	6	51276882	0.00229039	0.0058	446118	24-hour sleep duration(hours) (SD = 1.1 hour)	TRUE	reported	textfile	1.23e-09	6	51276882	0.006387	159468	Pears liking	TRUE	reported	2	TRUE	0.000231781	36.9698
rs4073513	G	A	G	A	0.039217	0.00315232	0.711	0.709422	FALSE	FALSE	FALSE	11	46071253	0.00248795	0.21	446118	24-hour sleep duration(hours) (SD = 1.1 hour)	TRUE	reported	textfile	1.83e-08	11	46071253	0.006966	159468	Pears liking	TRUE	reported	2	TRUE	0.000198711	31.6939
rs4953148	T	A	T	A	-0.039671	-0.00720064	0.2997	0.301201	FALSE	TRUE	FALSE	2	45152522	0.00247527	0.0038	446118	24-hour sleep duration(hours) (SD = 1.1 hour)	TRUE	reported	textfile	1.06e-08	2	45152522	0.006931	159468	Pears liking	TRUE	reported	2	TRUE	0.000205396	32.7604
rs80202633	T	A	T	A	-0.064357	0.0172648	0.0739	0.073376	FALSE	TRUE	FALSE	2	59365970	0.0044059	8.3e-05	446118	24-hour sleep duration(hours) (SD = 1.1 hour)	TRUE	reported	textfile	3.57e-08	2	59365970	0.011676	159441	Melon liking	TRUE	reported	2	TRUE	0.000190511	30.3807
rs13386862	A	G	A	G	0.05872	-0.00943205	0.3131	0.314461	FALSE	FALSE	FALSE	2	45156324	0.00244923	0.00013	446118	24-hour sleep duration(hours) (SD = 1.1 hour)	TRUE	reported	textfile	2.31e-09	2	45156324	0.009825	157662	Grapefruit liking	TRUE	reported	2	TRUE	0.000226507	35.7192
rs1726866	A	G	A	G	0.050784	-0.00173286	0.5545	0.553189	FALSE	FALSE	FALSE	7	141672705	0.00227362	0.46	446118	24-hour sleep duration(hours) (SD = 1.1 hour)	TRUE	reported	textfile	2.51e-08	7	141672705	0.009112	157662	Grapefruit liking	TRUE	reported	2	TRUE	0.000196976	31.0614
rs17460541	T	G	T	G	-0.058215	0.00422224	0.6266	0.626017	FALSE	FALSE	FALSE	3	85618112	0.00234097	0.075	446118	24-hour sleep duration(hours) (SD = 1.1 hour)	TRUE	reported	textfile	5.61e-10	3	85618112	0.009386	157662	Grapefruit liking	TRUE	reported	2	TRUE	0.000243936	38.4683
rs2236295	T	G	T	G	0.059055	-0.0117924	0.3993	0.404181	FALSE	FALSE	FALSE	10	64564892	0.00231761	3.1e-07	446118	24-hour sleep duration(hours) (SD = 1.1 hour)	TRUE	reported	textfile	1.93e-10	10	64564892	0.009272	157662	Grapefruit liking	TRUE	reported	2	TRUE	0.000257234	40.5659
rs4432147	A	C	A	C	-0.055599	0.00262515	0.3131	0.312894	FALSE	FALSE	FALSE	13	59455212	0.00244463	0.28	446118	24-hour sleep duration(hours) (SD = 1.1 hour)	TRUE	reported	textfile	1.36e-08	13	59455212	0.009785	157662	Grapefruit liking	TRUE	reported	2	TRUE	0.000204737	32.2854
rs1775255	T	G	T	G	-0.031421	-0.00622785	0.4783	0.478697	FALSE	FALSE	FALSE	6	51243035	0.00227193	0.007	446118	24-hour sleep duration(hours) (SD = 1.1 hour)	TRUE	reported	textfile	1.18e-14	6	51243035	0.004068	159418	Fruit liking	TRUE	reported	2	TRUE	0.000374092	59.6585
rs1964272	A	G	A	G	0.026706	0.00483418	0.484	0.483435	FALSE	FALSE	FALSE	19	46190268	0.002266	0.032	446118	24-hour sleep duration(hours) (SD = 1.1 hour)	TRUE	reported	textfile	4.66e-11	19	46190268	0.004057	159418	Fruit liking	TRUE	reported	2	TRUE	0.000271739	43.3314
rs4929925	A	C	A	C	-0.02409	0.000543011	0.6552	0.655446	FALSE	FALSE	FALSE	11	8655187	0.00238059	0.81	446118	24-hour sleep duration(hours) (SD = 1.1 hour)	TRUE	reported	textfile	1.6e-08	11	8655187	0.004262	159418	Fruit liking	TRUE	reported	2	TRUE	0.000200365	31.9478
rs62052601	C	T	C	T	0.040502	0.00592848	0.1071	0.431396	FALSE	FALSE	FALSE	17	21344031	0.00239849	0.011	446118	24-hour sleep duration(hours) (SD = 1.1 hour)	TRUE	reported	textfile	5.98e-09	17	21344031	0.006961	159418	Fruit liking	TRUE	reported	2	TRUE	0.000212315	33.8536
rs7787699	G	A	G	A	0.042422	0.00157562	0.3754	0.375467	FALSE	FALSE	FALSE	7	143722969	0.00233409	0.48	446118	24-hour sleep duration(hours) (SD = 1.1 hour)	TRUE	reported	textfile	3.85e-24	7	143722969	0.004183	159418	Fruit liking	TRUE	reported	2	TRUE	0.000644747	102.849
rs862227	G	A	G	A	-0.023785	-0.00766046	0.4576	0.460207	FALSE	FALSE	FALSE	16	73602926	0.0022669	0.00071	446118	24-hour sleep duration(hours) (SD = 1.1 hour)	TRUE	reported	textfile	4.87e-09	16	73602926	0.004064	159418	Fruit liking	TRUE	reported	2	TRUE	0.000214817	34.2526
rs9314096	G	A	G	A	0.037149	0.00256967	0.1321	0.132845	FALSE	FALSE	FALSE	5	93426005	0.00333213	0.47	446118	24-hour sleep duration(hours) (SD = 1.1 hour)	TRUE	reported	textfile	5.98e-10	5	93426005	0.005999	159418	Fruit liking	TRUE	reported	2	TRUE	0.000240489	38.347
rs17391889	G	C	G	C	-0.039272	0.00326786	0.3786	0.379132	FALSE	TRUE	FALSE	5	164635897	0.00233454	0.16	446118	24-hour sleep duration(hours) (SD = 1.1 hour)	TRUE	reported	textfile	6.48e-09	5	164635897	0.006765	159516	Cabbage liking	TRUE	reported	2	TRUE	0.00021122	33.6996
rs2298527	C	G	C	G	-0.036796	0.00470505	0.5967	0.593237	FALSE	TRUE	FALSE	11	112851961	0.00230388	0.044	446118	24-hour sleep duration(hours) (SD = 1.1 hour)	TRUE	reported	textfile	3.8e-08	11	112851961	0.006689	159516	Cabbage liking	TRUE	reported	2	TRUE	0.000189667	30.2603
rs73034263	G	C	G	C	-0.048503	0.00237314	0.2034	0.201946	FALSE	TRUE	FALSE	11	133808038	0.00282868	0.4	446118	24-hour sleep duration(hours) (SD = 1.1 hour)	TRUE	reported	textfile	2.9e-09	11	133808038	0.008167	159516	Cabbage liking	TRUE	reported	2	TRUE	0.000221061	35.2701
rs7619139	A	T	A	T	0.044845	-0.0056315	0.5889	0.588925	FALSE	TRUE	FALSE	3	25110415	0.00230478	0.016	446118	24-hour sleep duration(hours) (SD = 1.1 hour)	TRUE	reported	textfile	1.97e-11	3	25110415	0.006683	159516	Cabbage liking	TRUE	reported	2	TRUE	0.000282201	45.0277
rs1123321	G	C	G	C	0.069465	-0.000980945	0.2579	0.257986	FALSE	TRUE	FALSE	16	83677410	0.000833286	0.24	339926	Long sleep duration (≥ 9 hours vs. 7-8 hours)	TRUE	reported	textfile	1.16e-12	16	83677410	0.009765	158149	Smoked fish liking	TRUE	reported	2	TRUE	0.000319876	50.6037
rs1411108	A	G	A	G	-0.047497	0.000879041	0.4918	0.49216	FALSE	FALSE	FALSE	1	204616180	0.000730292	0.22	339926	Long sleep duration (≥ 9 hours vs. 7-8 hours)	TRUE	reported	textfile	2.75e-08	1	204616180	0.008546	158149	Smoked fish liking	TRUE	reported	2	TRUE	0.000195279	30.8888
rs55985303	A	G	A	G	0.075203	-0.00159399	0.2408	0.240525	FALSE	FALSE	FALSE	2	77224951	0.00084961	0.062	339926	Long sleep duration (≥ 9 hours vs. 7-8 hours)	TRUE	reported	textfile	4e-14	2	77224951	0.009943	158149	Smoked fish liking	TRUE	reported	2	TRUE	0.000361586	57.2045
rs838133	G	A	G	A	0.063324	-0.000215482	0.5495	0.549775	FALSE	FALSE	FALSE	19	49259529	0.000751495	0.77	339926	Long sleep duration (≥ 9 hours vs. 7-8 hours)	TRUE	reported	textfile	5.98e-13	19	49259529	0.008791	158149	Smoked fish liking	TRUE	reported	2	TRUE	0.000327983	51.8865
rs10257982	C	T	C	T	-0.0547625	0.000228025	0.4536	0.544619	FALSE	FALSE	FALSE	7	3334597	0.000729065	0.75	339926	Long sleep duration (≥ 9 hours vs. 7-8 hours)	TRUE	reported	textfile	4.92e-08	7	3334597	0.0100408	150746	F-small fish liking (derived food-liking factor)	TRUE	reported	2	TRUE	0.000197289	29.7459
rs11012726	C	T	C	T	-0.0592872	-0.000469073	0.3084	0.305568	FALSE	FALSE	FALSE	10	21797272	0.000795187	0.55	339926	Long sleep duration (≥ 9 hours vs. 7-8 hours)	TRUE	reported	textfile	4.31e-08	10	21797272	0.0108237	150746	F-small fish liking (derived food-liking factor)	TRUE	reported	2	TRUE	0.000198995	30.0032
rs11859365	C	A	C	A	0.112887	-0.000552309	0.2532	0.25357	FALSE	FALSE	FALSE	16	83683945	0.000833569	0.5	339926	Long sleep duration (≥ 9 hours vs. 7-8 hours)	TRUE	reported	textfile	9.22e-23	16	83683945	0.0114954	150746	F-small fish liking (derived food-liking factor)	TRUE	reported	2	TRUE	0.000639317	96.4348
rs1231281	A	G	A	G	-0.0774221	0.000492461	0.4992	0.499101	FALSE	FALSE	FALSE	19	49239200	0.000727301	0.5	339926	Long sleep duration (≥ 9 hours vs. 7-8 hours)	TRUE	reported	textfile	9.62e-15	19	49239200	0.00999745	150746	F-small fish liking (derived food-liking factor)	TRUE	reported	2	TRUE	0.00039768	59.9716
rs12620493	G	A	G	A	0.0562698	-0.00123424	0.3855	0.384894	FALSE	FALSE	FALSE	2	157622147	0.000747173	0.099	339926	Long sleep duration (≥ 9 hours vs. 7-8 hours)	TRUE	reported	textfile	4.28e-08	2	157622147	0.0102704	150746	F-small fish liking (derived food-liking factor)	TRUE	reported	2	TRUE	0.000199089	30.0174
rs12629607	C	T	C	T	-0.0950592	0.00125073	0.3501	0.649165	FALSE	FALSE	FALSE	3	85583608	0.000759153	0.097	339926	Long sleep duration (≥ 9 hours vs. 7-8 hours)	TRUE	reported	textfile	1.18e-19	3	85583608	0.0104795	150746	F-small fish liking (derived food-liking factor)	TRUE	reported	2	TRUE	0.00054554	82.2817
rs1307813	A	C	A	C	-0.0649429	0.0026058	0.3574	0.643306	FALSE	FALSE	FALSE	14	29755868	0.000758049	0.00056	339926	Long sleep duration (≥ 9 hours vs. 7-8 hours)	TRUE	reported	textfile	4.78e-10	14	29755868	0.0104306	150746	F-small fish liking (derived food-liking factor)	TRUE	reported	2	TRUE	0.000257089	38.7646
rs1469610	A	C	A	C	-0.061228	-0.000592764	0.4124	0.588307	FALSE	FALSE	FALSE	11	83193595	0.000737858	0.41	339926	Long sleep duration (≥ 9 hours vs. 7-8 hours)	TRUE	reported	textfile	1.64e-09	11	83193595	0.0101545	150746	F-small fish liking (derived food-liking factor)	TRUE	reported	2	TRUE	0.00024112	36.356
rs148989365	T	C	T	C	-0.145656	0.00145041	0.0383	0.038249	FALSE	FALSE	FALSE	5	106680676	0.00192374	0.45	339926	Long sleep duration (≥ 9 hours vs. 7-8 hours)	TRUE	reported	textfile	2.24e-08	5	106680676	0.0260459	150746	F-small fish liking (derived food-liking factor)	TRUE	reported	2	TRUE	0.000207416	31.2732
rs1632926	G	A	G	A	-0.0813004	-0.000895186	0.2007	0.200426	FALSE	FALSE	FALSE	6	29961274	0.000907783	0.32	339926	Long sleep duration (≥ 9 hours vs. 7-8 hours)	TRUE	reported	textfile	7.31e-11	6	29961274	0.0124805	150746	F-small fish liking (derived food-liking factor)	TRUE	reported	2	TRUE	0.000281422	42.4345
rs1984899	C	T	C	T	0.0615836	8.53065e-05	0.3555	0.355665	FALSE	FALSE	FALSE	16	55325789	0.000760055	0.92	339926	Long sleep duration (≥ 9 hours vs. 7-8 hours)	TRUE	reported	textfile	3.7e-09	16	55325789	0.0104431	150746	F-small fish liking (derived food-liking factor)	TRUE	reported	2	TRUE	0.000230637	34.7751
rs2110529	C	T	C	T	-0.0697134	-0.000849539	0.4716	0.473163	FALSE	FALSE	FALSE	2	59497127	0.000728709	0.23	339926	Long sleep duration (≥ 9 hours vs. 7-8 hours)	TRUE	reported	textfile	3.36e-12	2	59497127	0.0100136	150746	F-small fish liking (derived food-liking factor)	TRUE	reported	2	TRUE	0.000321415	48.4669
rs2413045	G	A	G	A	-0.0799997	-0.000215762	0.2002	0.800143	FALSE	FALSE	FALSE	22	31665862	0.000909722	0.82	339926	Long sleep duration (≥ 9 hours vs. 7-8 hours)	TRUE	reported	textfile	1.51e-10	22	31665862	0.0124921	150746	F-small fish liking (derived food-liking factor)	TRUE	reported	2	TRUE	0.000271982	41.0108
rs271078	A	G	A	G	-0.0558266	0.00147545	0.4991	0.499295	FALSE	FALSE	FALSE	5	144536751	0.000725859	0.046	339926	Long sleep duration (≥ 9 hours vs. 7-8 hours)	TRUE	reported	textfile	2.35e-08	5	144536751	0.00999746	150746	F-small fish liking (derived food-liking factor)	TRUE	reported	2	TRUE	0.000206809	31.1816
rs2859972	G	T	G	T	-0.0693476	0.000971335	0.2428	0.2429	FALSE	FALSE	FALSE	7	18373516	0.000846063	0.25	339926	Long sleep duration (≥ 9 hours vs. 7-8 hours)	TRUE	reported	textfile	2.71e-09	7	18373516	0.0116581	150746	F-small fish liking (derived food-liking factor)	TRUE	reported	2	TRUE	0.00023467	35.3833
rs35793328	T	G	T	G	0.0585353	-0.00193381	0.3433	0.339042	FALSE	FALSE	FALSE	11	95490896	0.000771676	0.013	339926	Long sleep duration (≥ 9 hours vs. 7-8 hours)	TRUE	reported	textfile	2.7e-08	11	95490896	0.0105278	150746	F-small fish liking (derived food-liking factor)	TRUE	reported	2	TRUE	0.000205034	30.9139
rs4547767	A	G	A	G	0.0574013	-0.000312462	0.452	0.450621	FALSE	FALSE	FALSE	4	92166437	0.00073702	0.67	339926	Long sleep duration (≥ 9 hours vs. 7-8 hours)	TRUE	reported	textfile	1.1e-08	4	92166437	0.0100438	150746	F-small fish liking (derived food-liking factor)	TRUE	reported	2	TRUE	0.000216624	32.6617
rs55985303	A	G	A	G	0.0962759	-0.00159399	0.2407	0.240525	FALSE	FALSE	FALSE	2	77224951	0.00084961	0.062	339926	Long sleep duration (≥ 9 hours vs. 7-8 hours)	TRUE	reported	textfile	1.81e-16	2	77224951	0.0116927	150746	F-small fish liking (derived food-liking factor)	TRUE	reported	2	TRUE	0.000449538	67.7956
rs61043970	G	T	G	T	-0.074138	-0.00110745	0.3318	0.333868	FALSE	FALSE	FALSE	18	52881622	0.000771562	0.16	339926	Long sleep duration (≥ 9 hours vs. 7-8 hours)	TRUE	reported	textfile	2.88e-12	18	52881622	0.0106162	150746	F-small fish liking (derived food-liking factor)	TRUE	reported	2	TRUE	0.000323416	48.7687
rs663859	T	C	T	C	-0.0604234	0.000665517	0.3862	0.615709	FALSE	FALSE	FALSE	9	106779440	0.000746038	0.36	339926	Long sleep duration (≥ 9 hours vs. 7-8 hours)	TRUE	reported	textfile	3.97e-09	9	106779440	0.0102669	150746	F-small fish liking (derived food-liking factor)	TRUE	reported	2	TRUE	0.000229714	34.6359
rs6789291	C	A	C	A	-0.0715864	0.00282877	0.3322	0.668917	FALSE	FALSE	FALSE	3	118325483	0.000772505	0.00022	339926	Long sleep duration (≥ 9 hours vs. 7-8 hours)	TRUE	reported	textfile	1.53e-11	3	118325483	0.0106129	150746	F-small fish liking (derived food-liking factor)	TRUE	reported	2	TRUE	0.000301726	45.4971
rs72755831	T	C	T	C	-0.188192	0.00337351	0.0229	0.02278	FALSE	FALSE	FALSE	1	204737718	0.00245802	0.17	339926	Long sleep duration (≥ 9 hours vs. 7-8 hours)	TRUE	reported	textfile	1.79e-08	1	204737718	0.0334173	150746	F-small fish liking (derived food-liking factor)	TRUE	reported	2	TRUE	0.00021034	31.7141
rs11859365	C	A	C	A	0.097926	-0.000552309	0.2533	0.25357	FALSE	FALSE	FALSE	16	83683945	0.000833569	0.5	339926	Long sleep duration (≥ 9 hours vs. 7-8 hours)	TRUE	reported	textfile	2.81e-20	16	83683945	0.010609	157340	Sardines liking	TRUE	reported	2	TRUE	0.000541219	85.2004
rs1307813	A	C	A	C	-0.069033	0.0026058	0.6425	0.643306	FALSE	FALSE	FALSE	14	29755868	0.000758049	0.00056	339926	Long sleep duration (≥ 9 hours vs. 7-8 hours)	TRUE	reported	textfile	7.94e-13	14	29755868	0.009636	157340	Sardines liking	TRUE	reported	2	TRUE	0.000326091	51.3233
rs2110529	C	T	C	T	-0.06223	-0.000849539	0.4715	0.473163	FALSE	FALSE	FALSE	2	59497127	0.000728709	0.23	339926	Long sleep duration (≥ 9 hours vs. 7-8 hours)	TRUE	reported	textfile	1.94e-11	2	59497127	0.009271	157340	Sardines liking	TRUE	reported	2	TRUE	0.000286275	45.0548
rs2413045	G	A	G	A	-0.070062	-0.000215762	0.7999	0.800143	FALSE	FALSE	FALSE	22	31665862	0.000909722	0.82	339926	Long sleep duration (≥ 9 hours vs. 7-8 hours)	TRUE	reported	textfile	1.32e-09	22	31665862	0.011543	157340	Sardines liking	TRUE	reported	2	TRUE	0.000234092	36.8402
rs34391493	C	A	C	A	-0.077332	-0.00137664	0.1358	0.135651	FALSE	FALSE	FALSE	6	26022648	0.00107757	0.2	339926	Long sleep duration (≥ 9 hours vs. 7-8 hours)	TRUE	reported	textfile	1.71e-08	6	26022648	0.013707	157340	Sardines liking	TRUE	reported	2	TRUE	0.000202258	31.8294
rs3741251	A	G	A	G	-0.0686	0.000796572	0.1689	0.168657	FALSE	FALSE	FALSE	11	61511133	0.000982043	0.41	339926	Long sleep duration (≥ 9 hours vs. 7-8 hours)	TRUE	reported	textfile	4.01e-08	11	61511133	0.012492	157340	Sardines liking	TRUE	reported	2	TRUE	0.000191629	30.1563
rs427248	T	C	T	C	-0.061218	0.000587508	0.4935	0.493408	FALSE	FALSE	FALSE	19	49241015	0.000731074	0.42	339926	Long sleep duration (≥ 9 hours vs. 7-8 hours)	TRUE	reported	textfile	4.12e-11	19	49241015	0.009274	157340	Sardines liking	TRUE	reported	2	TRUE	0.000276863	43.5731
rs55985303	A	G	A	G	0.082357	-0.00159399	0.241	0.240525	FALSE	FALSE	FALSE	2	77224951	0.00084961	0.062	339926	Long sleep duration (≥ 9 hours vs. 7-8 hours)	TRUE	reported	textfile	2.45e-14	2	77224951	0.010798	157340	Sardines liking	TRUE	reported	2	TRUE	0.000369585	58.1713
rs5750184	C	G	C	G	-0.119415	0.00313546	0.0492	0.050597	FALSE	TRUE	FALSE	22	36226516	0.00165801	0.062	339926	Long sleep duration (≥ 9 hours vs. 7-8 hours)	TRUE	reported	textfile	2.23e-08	22	36226516	0.021344	157340	Sardines liking	TRUE	reported	2	TRUE	0.000198903	31.3012
rs61043970	G	T	G	T	-0.053877	-0.00110745	0.3317	0.333868	FALSE	FALSE	FALSE	18	52881622	0.000771562	0.16	339926	Long sleep duration (≥ 9 hours vs. 7-8 hours)	TRUE	reported	textfile	4.42e-08	18	52881622	0.009842	157340	Sardines liking	TRUE	reported	2	TRUE	0.000190422	29.9664
rs11642015	T	C	T	C	0.052215	-0.00367344	0.4051	0.401726	FALSE	FALSE	FALSE	16	53802494	0.000740674	7.6e-07	339926	Long sleep duration (≥ 9 hours vs. 7-8 hours)	TRUE	reported	textfile	1.43e-08	16	53802494	0.009205	154673	Salami liking	TRUE	reported	2	TRUE	0.000207988	32.1764
rs13262595	G	A	G	A	0.054601	-0.000855281	0.5638	0.560513	FALSE	FALSE	FALSE	8	143316970	0.00073129	0.24	339926	Long sleep duration (≥ 9 hours vs. 7-8 hours)	TRUE	reported	textfile	1.96e-09	8	143316970	0.009096	154673	Salami liking	TRUE	reported	2	TRUE	0.000232908	36.0325
rs136561	T	G	T	G	0.056943	-0.00148698	0.3687	0.367468	FALSE	FALSE	FALSE	22	27259889	0.00075323	0.048	339926	Long sleep duration (≥ 9 hours vs. 7-8 hours)	TRUE	reported	textfile	1.12e-09	22	27259889	0.009343	154673	Salami liking	TRUE	reported	2	TRUE	0.000240098	37.1452
rs1385782	A	C	A	C	-0.069896	0.000705123	0.2062	0.206382	FALSE	FALSE	FALSE	4	152883547	0.000897131	0.43	339926	Long sleep duration (≥ 9 hours vs. 7-8 hours)	TRUE	reported	textfile	3.75e-10	4	152883547	0.011155	154673	Salami liking	TRUE	reported	2	TRUE	0.00025377	39.2609
rs1888371	A	G	A	G	0.056398	-0.000903925	0.4116	0.41177	FALSE	FALSE	FALSE	14	20594389	0.000738197	0.23	339926	Long sleep duration (≥ 9 hours vs. 7-8 hours)	TRUE	reported	textfile	8.57e-10	14	20594389	0.009192	154673	Salami liking	TRUE	reported	2	TRUE	0.000243325	37.6445
rs35924948	C	G	C	G	-0.063182	0.000894509	0.2216	0.222189	FALSE	TRUE	FALSE	11	126612329	0.000885356	0.32	339926	Long sleep duration (≥ 9 hours vs. 7-8 hours)	TRUE	reported	textfile	1.02e-08	11	126612329	0.011029	154673	Salami liking	TRUE	reported	2	TRUE	0.000212133	32.8178
rs42850	A	G	A	G	-0.066348	0.00171113	0.5871	0.589383	FALSE	FALSE	FALSE	5	88019474	0.000738856	0.02	339926	Long sleep duration (≥ 9 hours vs. 7-8 hours)	TRUE	reported	textfile	4.89e-13	5	88019474	0.009176	154673	Salami liking	TRUE	reported	2	TRUE	0.0003379	52.2809
rs504675	T	C	T	C	0.061459	-0.000465976	0.3509	0.349922	FALSE	FALSE	FALSE	2	45154689	0.000762661	0.53	339926	Long sleep duration (≥ 9 hours vs. 7-8 hours)	TRUE	reported	textfile	8.58e-11	2	45154689	0.009468	154673	Salami liking	TRUE	reported	2	TRUE	0.000272346	42.1356
rs62244886	G	C	G	C	0.051303	-0.000548519	0.3989	0.396931	FALSE	TRUE	FALSE	3	71587392	0.00074405	0.46	339926	Long sleep duration (≥ 9 hours vs. 7-8 hours)	TRUE	reported	textfile	2.73e-08	3	71587392	0.009228	154673	Salami liking	TRUE	reported	2	TRUE	0.000199788	30.9076
rs9929436	C	G	C	G	0.053091	-0.000581472	0.3381	0.338688	FALSE	TRUE	FALSE	16	83661215	0.000771417	0.46	339926	Long sleep duration (≥ 9 hours vs. 7-8 hours)	TRUE	reported	textfile	3.34e-08	16	83661215	0.009611	154673	Salami liking	TRUE	reported	2	TRUE	0.000197244	30.514
rs429358	C	T	C	T	-0.059079	-0.00280837	0.1486	0.154888	FALSE	FALSE	FALSE	19	45411941	0.00100358	0.005	339926	Long sleep duration (≥ 9 hours vs. 7-8 hours)	TRUE	reported	textfile	2.17e-09	19	45411941	0.009869	158556	Roast chicken liking	TRUE	reported	2	TRUE	0.000225964	35.8356
rs80202633	T	A	T	A	-0.064357	0.00295205	0.0739	0.073768	FALSE	TRUE	FALSE	2	59365970	0.00141194	0.037	339926	Long sleep duration (≥ 9 hours vs. 7-8 hours)	TRUE	reported	textfile	3.57e-08	2	59365970	0.011676	159441	Melon liking	TRUE	reported	2	TRUE	0.000190511	30.3807
rs11624759	A	C	A	C	0.056204	-0.00263147	0.3571	0.356299	FALSE	FALSE	FALSE	14	29746964	0.000758475	0.0005	339926	Long sleep duration (≥ 9 hours vs. 7-8 hours)	TRUE	reported	textfile	1.21e-08	14	29746964	0.009855	150609	Herring liking	TRUE	reported	2	TRUE	0.000215912	32.5249
rs11859365	C	A	C	A	0.095421	-0.000552309	0.2535	0.25357	FALSE	FALSE	FALSE	16	83683945	0.000833569	0.5	339926	Long sleep duration (≥ 9 hours vs. 7-8 hours)	TRUE	reported	textfile	1.42e-18	16	83683945	0.010843	150609	Herring liking	TRUE	reported	2	TRUE	0.000513943	77.4432
rs12629607	C	T	C	T	-0.08858	0.00125073	0.6491	0.649165	FALSE	FALSE	FALSE	3	85583608	0.000759153	0.097	339926	Long sleep duration (≥ 9 hours vs. 7-8 hours)	TRUE	reported	textfile	3.53e-19	3	85583608	0.009892	150609	Herring liking	TRUE	reported	2	TRUE	0.000532134	80.1858
rs1632926	G	A	G	A	-0.088037	-0.000895186	0.2005	0.200426	FALSE	FALSE	FALSE	6	29961274	0.000907783	0.32	339926	Long sleep duration (≥ 9 hours vs. 7-8 hours)	TRUE	reported	textfile	9.78e-14	6	29961274	0.011823	150609	Herring liking	TRUE	reported	2	TRUE	0.000368014	55.4459
rs1984899	C	T	C	T	0.057948	8.53065e-05	0.3558	0.355665	FALSE	FALSE	FALSE	16	55325789	0.000760055	0.92	339926	Long sleep duration (≥ 9 hours vs. 7-8 hours)	TRUE	reported	textfile	4.35e-09	16	55325789	0.009869	150609	Herring liking	TRUE	reported	2	TRUE	0.000228865	34.4766
rs2413052	C	T	C	T	0.065039	0.00063088	0.2431	0.241674	FALSE	FALSE	FALSE	22	31783781	0.000850203	0.47	339926	Long sleep duration (≥ 9 hours vs. 7-8 hours)	TRUE	reported	textfile	3.7e-09	22	31783781	0.011026	150609	Herring liking	TRUE	reported	2	TRUE	0.000230973	34.7941
rs500054	A	G	A	G	0.062921	-0.00185406	0.3873	0.382373	FALSE	FALSE	FALSE	11	95593806	0.000747537	0.014	339926	Long sleep duration (≥ 9 hours vs. 7-8 hours)	TRUE	reported	textfile	9.28e-11	11	95593806	0.00971	150609	Herring liking	TRUE	reported	2	TRUE	0.000278728	41.9901
rs55985303	A	G	A	G	0.080463	-0.00159399	0.2408	0.240525	FALSE	FALSE	FALSE	2	77224951	0.00084961	0.062	339926	Long sleep duration (≥ 9 hours vs. 7-8 hours)	TRUE	reported	textfile	3.2e-13	2	77224951	0.011041	150609	Herring liking	TRUE	reported	2	TRUE	0.00035251	53.1092
rs6041406	A	G	A	G	0.064158	-0.000910964	0.2658	0.266349	FALSE	FALSE	FALSE	20	12484270	0.000821462	0.27	339926	Long sleep duration (≥ 9 hours vs. 7-8 hours)	TRUE	reported	textfile	2.08e-09	20	12484270	0.010705	150609	Herring liking	TRUE	reported	2	TRUE	0.000238437	35.9189
rs61043970	G	T	G	T	-0.06709	-0.00110745	0.3314	0.333868	FALSE	FALSE	FALSE	18	52881622	0.000771562	0.16	339926	Long sleep duration (≥ 9 hours vs. 7-8 hours)	TRUE	reported	textfile	2.59e-11	18	52881622	0.010059	150609	Herring liking	TRUE	reported	2	TRUE	0.000295275	44.4836
rs62148582	G	A	G	A	-0.051728	-0.000985393	0.4566	0.458341	FALSE	FALSE	FALSE	2	59530236	0.000728295	0.17	339926	Long sleep duration (≥ 9 hours vs. 7-8 hours)	TRUE	reported	textfile	4.96e-08	2	59530236	0.009485	150609	Herring liking	TRUE	reported	2	TRUE	0.000197442	29.7421
rs663859	T	C	T	C	-0.059342	0.000665517	0.6137	0.615709	FALSE	FALSE	FALSE	9	106779440	0.000746038	0.36	339926	Long sleep duration (≥ 9 hours vs. 7-8 hours)	TRUE	reported	textfile	9.32e-10	9	106779440	0.009693	150609	Herring liking	TRUE	reported	2	TRUE	0.000248799	37.4802
rs838133	G	A	G	A	0.060179	-0.000215482	0.5495	0.549775	FALSE	FALSE	FALSE	19	49259529	0.000751495	0.77	339926	Long sleep duration (≥ 9 hours vs. 7-8 hours)	TRUE	reported	textfile	7.14e-10	19	49259529	0.009763	150609	Herring liking	TRUE	reported	2	TRUE	0.00025221	37.9942
rs9862451	G	C	G	C	-0.065325	0.00272773	0.669	0.670586	FALSE	TRUE	FALSE	3	118341062	0.000773457	0.00038	339926	Long sleep duration (≥ 9 hours vs. 7-8 hours)	TRUE	reported	textfile	7.58e-11	3	118341062	0.010034	150609	Herring liking	TRUE	reported	2	TRUE	0.000281344	42.3843
rs13386862	A	G	A	G	0.05872	-0.000803465	0.3131	0.313371	FALSE	FALSE	FALSE	2	45156324	0.000787025	0.3	339926	Long sleep duration (≥ 9 hours vs. 7-8 hours)	TRUE	reported	textfile	2.31e-09	2	45156324	0.009825	157662	Grapefruit liking	TRUE	reported	2	TRUE	0.000226507	35.7192
rs1726866	A	G	A	G	0.050784	-0.00150984	0.5545	0.553378	FALSE	FALSE	FALSE	7	141672705	0.000729288	0.039	339926	Long sleep duration (≥ 9 hours vs. 7-8 hours)	TRUE	reported	textfile	2.51e-08	7	141672705	0.009112	157662	Grapefruit liking	TRUE	reported	2	TRUE	0.000196976	31.0614
rs17460541	T	G	T	G	-0.058215	0.00107141	0.6266	0.626214	FALSE	FALSE	FALSE	3	85618112	0.00075066	0.15	339926	Long sleep duration (≥ 9 hours vs. 7-8 hours)	TRUE	reported	textfile	5.61e-10	3	85618112	0.009386	157662	Grapefruit liking	TRUE	reported	2	TRUE	0.000243936	38.4683
rs2236295	T	G	T	G	0.059055	-0.00121955	0.3993	0.40269	FALSE	FALSE	FALSE	10	64564892	0.000744102	0.1	339926	Long sleep duration (≥ 9 hours vs. 7-8 hours)	TRUE	reported	textfile	1.93e-10	10	64564892	0.009272	157662	Grapefruit liking	TRUE	reported	2	TRUE	0.000257234	40.5659
rs4432147	A	C	A	C	-0.055599	0.000447568	0.3131	0.313038	FALSE	FALSE	FALSE	13	59455212	0.000783583	0.58	339926	Long sleep duration (≥ 9 hours vs. 7-8 hours)	TRUE	reported	textfile	1.36e-08	13	59455212	0.009785	157662	Grapefruit liking	TRUE	reported	2	TRUE	0.000204737	32.2854
rs10898126	T	G	T	G	-0.0593076	-0.000393288	0.4069	0.593602	FALSE	FALSE	FALSE	11	83188844	0.000739133	0.58	339926	Long sleep duration (≥ 9 hours vs. 7-8 hours)	TRUE	reported	textfile	9.74e-09	11	83188844	0.0103411	155344	F-fish liking (derived food-liking factor)	TRUE	reported	2	TRUE	0.00021169	32.8914
rs11859365	C	A	C	A	0.118585	-0.000552309	0.2532	0.25357	FALSE	FALSE	FALSE	16	83683945	0.000833569	0.5	339926	Long sleep duration (≥ 9 hours vs. 7-8 hours)	TRUE	reported	textfile	3.3e-24	16	83683945	0.0116826	155344	F-fish liking (derived food-liking factor)	TRUE	reported	2	TRUE	0.000662816	103.032
rs12629607	C	T	C	T	-0.0943777	0.00125073	0.3501	0.649165	FALSE	FALSE	FALSE	3	85583608	0.000759153	0.097	339926	Long sleep duration (≥ 9 hours vs. 7-8 hours)	TRUE	reported	textfile	7.88e-19	3	85583608	0.0106501	155344	F-fish liking (derived food-liking factor)	TRUE	reported	2	TRUE	0.000505258	78.5277
rs13074519	G	A	G	A	-0.0561237	-0.0010842	0.426	0.575032	FALSE	FALSE	FALSE	3	83622478	0.000734543	0.14	339926	Long sleep duration (≥ 9 hours vs. 7-8 hours)	TRUE	reported	textfile	4.68e-08	3	83622478	0.0102734	155344	F-fish liking (derived food-liking factor)	TRUE	reported	2	TRUE	0.000192082	29.8442
rs1307813	A	C	A	C	-0.0731176	0.0026058	0.3574	0.643306	FALSE	FALSE	FALSE	14	29755868	0.000758049	0.00056	339926	Long sleep duration (≥ 9 hours vs. 7-8 hours)	TRUE	reported	textfile	5.29e-12	14	29755868	0.0106005	155344	F-fish liking (derived food-liking factor)	TRUE	reported	2	TRUE	0.00030617	47.5757
rs17454163	G	A	G	A	-0.0660136	0.00107235	0.4841	0.515281	FALSE	FALSE	FALSE	5	144254039	0.000726789	0.15	339926	Long sleep duration (≥ 9 hours vs. 7-8 hours)	TRUE	reported	textfile	8.36e-11	5	144254039	0.0101654	155344	F-fish liking (derived food-liking factor)	TRUE	reported	2	TRUE	0.000271397	42.1709
rs2110529	C	T	C	T	-0.0886492	-0.000849539	0.4716	0.473163	FALSE	FALSE	FALSE	2	59497127	0.000728709	0.23	339926	Long sleep duration (≥ 9 hours vs. 7-8 hours)	TRUE	reported	textfile	3.01e-18	2	59497127	0.0101767	155344	F-fish liking (derived food-liking factor)	TRUE	reported	2	TRUE	0.000488236	75.8809
rs2236295	T	G	T	G	0.068143	-0.00121955	0.3992	0.40269	FALSE	FALSE	FALSE	10	64564892	0.000744102	0.1	339926	Long sleep duration (≥ 9 hours vs. 7-8 hours)	TRUE	reported	textfile	5.06e-11	10	64564892	0.0103732	155344	F-fish liking (derived food-liking factor)	TRUE	reported	2	TRUE	0.000277714	43.1528
rs2413045	G	A	G	A	-0.0795037	-0.000215762	0.2002	0.800143	FALSE	FALSE	FALSE	22	31665862	0.000909722	0.82	339926	Long sleep duration (≥ 9 hours vs. 7-8 hours)	TRUE	reported	textfile	3.79e-10	22	31665862	0.0126955	155344	F-fish liking (derived food-liking factor)	TRUE	reported	2	TRUE	0.000252387	39.2163
rs2417487	G	A	G	A	-0.0589299	0.000510657	0.4637	0.538222	FALSE	FALSE	FALSE	9	106887581	0.000728685	0.48	339926	Long sleep duration (≥ 9 hours vs. 7-8 hours)	TRUE	reported	textfile	7.26e-09	9	106887581	0.0101871	155344	F-fish liking (derived food-liking factor)	TRUE	reported	2	TRUE	0.000215367	33.4628
rs2453875	G	A	G	A	0.0649035	-8.16203e-06	0.2806	0.281083	FALSE	FALSE	FALSE	12	23065782	0.000809135	0.99	339926	Long sleep duration (≥ 9 hours vs. 7-8 hours)	TRUE	reported	textfile	9.46e-09	12	23065782	0.0113069	155344	F-fish liking (derived food-liking factor)	TRUE	reported	2	TRUE	0.00021206	32.9489
rs2526389	T	C	T	C	0.0713051	0.000671409	0.4223	0.424714	FALSE	FALSE	FALSE	3	50192826	0.000735184	0.36	339926	Long sleep duration (≥ 9 hours vs. 7-8 hours)	TRUE	reported	textfile	4.13e-12	3	50192826	0.0102852	155344	F-fish liking (derived food-liking factor)	TRUE	reported	2	TRUE	0.000309304	48.063
rs2614945	A	T	A	T	-0.056811	0.00052319	0.3908	0.390654	FALSE	TRUE	FALSE	7	3601640	0.000746167	0.49	339926	Long sleep duration (≥ 9 hours vs. 7-8 hours)	TRUE	reported	textfile	4.86e-08	7	3601640	0.0104116	155344	F-fish liking (derived food-liking factor)	TRUE	reported	2	TRUE	0.000191625	29.7732
rs28618669	T	C	T	C	0.0685684	-0.0017329	0.222	0.777502	FALSE	FALSE	FALSE	4	189083794	0.000876891	0.047	339926	Long sleep duration (≥ 9 hours vs. 7-8 hours)	TRUE	reported	textfile	2.03e-08	4	189083794	0.0122238	155344	F-fish liking (derived food-liking factor)	TRUE	reported	2	TRUE	0.000202511	31.4649
rs471051	G	C	G	C	-0.0626311	0.000214557	0.2847	0.284933	FALSE	TRUE	FALSE	18	40944646	0.00080388	0.8	339926	Long sleep duration (≥ 9 hours vs. 7-8 hours)	TRUE	reported	textfile	2.64e-08	18	40944646	0.0112574	155344	F-fish liking (derived food-liking factor)	TRUE	reported	2	TRUE	0.000199216	30.9529
rs5020205	C	G	C	G	-0.0593428	-8.93137e-05	0.3407	0.341907	FALSE	TRUE	FALSE	9	3971439	0.000767858	0.89	339926	Long sleep duration (≥ 9 hours vs. 7-8 hours)	TRUE	reported	textfile	3.09e-08	9	3971439	0.0107188	155344	F-fish liking (derived food-liking factor)	TRUE	reported	2	TRUE	0.00019727	30.6505
rs55865909	A	G	A	G	-0.0863672	-0.00164781	0.1215	0.121567	FALSE	FALSE	FALSE	16	6510511	0.00112451	0.14	339926	Long sleep duration (≥ 9 hours vs. 7-8 hours)	TRUE	reported	textfile	2.79e-08	16	6510511	0.0155495	155344	F-fish liking (derived food-liking factor)	TRUE	reported	2	TRUE	0.000198557	30.8505
rs6041381	C	G	C	G	0.0689231	-0.000709068	0.2837	0.28446	FALSE	TRUE	FALSE	20	12463411	0.000804142	0.38	339926	Long sleep duration (≥ 9 hours vs. 7-8 hours)	TRUE	reported	textfile	9.6e-10	20	12463411	0.0112693	155344	F-fish liking (derived food-liking factor)	TRUE	reported	2	TRUE	0.000240733	37.405
rs61043970	G	T	G	T	-0.067244	-0.00110745	0.3318	0.333868	FALSE	FALSE	FALSE	18	52881622	0.000771562	0.16	339926	Long sleep duration (≥ 9 hours vs. 7-8 hours)	TRUE	reported	textfile	4.59e-10	18	52881622	0.010789	155344	F-fish liking (derived food-liking factor)	TRUE	reported	2	TRUE	0.000249998	38.8451
rs62168766	T	C	T	C	0.0940472	-0.00130034	0.2639	0.264435	FALSE	FALSE	FALSE	2	77332735	0.000826375	0.12	339926	Long sleep duration (≥ 9 hours vs. 7-8 hours)	TRUE	reported	textfile	3.37e-16	2	77332735	0.0115262	155344	F-fish liking (derived food-liking factor)	TRUE	reported	2	TRUE	0.000428388	66.5754
rs838133	G	A	G	A	0.0731714	-0.000215482	0.4506	0.549775	FALSE	FALSE	FALSE	19	49259529	0.000751495	0.77	339926	Long sleep duration (≥ 9 hours vs. 7-8 hours)	TRUE	reported	textfile	7.69e-13	19	49259529	0.0102102	155344	F-fish liking (derived food-liking factor)	TRUE	reported	2	TRUE	0.000330503	51.3581
rs967168	A	C	A	C	0.0721443	-0.000588725	0.3767	0.623947	FALSE	FALSE	FALSE	5	164621218	0.000750926	0.42	339926	Long sleep duration (≥ 9 hours vs. 7-8 hours)	TRUE	reported	textfile	5.93e-12	5	164621218	0.010484	155344	F-fish liking (derived food-liking factor)	TRUE	reported	2	TRUE	0.000304734	47.3525
rs9836543	A	G	A	G	-0.0686038	0.00247044	0.3438	0.657745	FALSE	FALSE	FALSE	3	118336471	0.000765451	0.0011	339926	Long sleep duration (≥ 9 hours vs. 7-8 hours)	TRUE	reported	textfile	1.42e-10	3	118336471	0.0106956	155344	F-fish liking (derived food-liking factor)	TRUE	reported	2	TRUE	0.000264777	41.1419
rs1053578	C	T	C	T	-0.091112	-0.00409862	0.0645	0.064934	FALSE	FALSE	FALSE	17	43221285	0.00150868	0.007	339926	Long sleep duration (≥ 9 hours vs. 7-8 hours)	TRUE	reported	textfile	3.46e-08	17	43221285	0.016513	159342	Beetroot liking	TRUE	reported	2	TRUE	0.000191023	30.4434
rs11710277	G	A	G	A	-0.085274	-0.00048199	0.0781	0.076915	FALSE	FALSE	FALSE	3	50199747	0.00136597	0.71	339926	Long sleep duration (≥ 9 hours vs. 7-8 hours)	TRUE	reported	textfile	8.19e-09	3	50199747	0.01479	159342	Beetroot liking	TRUE	reported	2	TRUE	0.000208582	33.2423
rs12458015	C	T	C	T	0.045769	0.00122186	0.3346	0.336303	FALSE	FALSE	FALSE	18	53305735	0.000767903	0.11	339926	Long sleep duration (≥ 9 hours vs. 7-8 hours)	TRUE	reported	textfile	4.8e-08	18	53305735	0.008383	159342	Beetroot liking	TRUE	reported	2	TRUE	0.000187039	29.8084
rs6664698	A	G	A	G	0.065053	0.00132422	0.1307	0.130766	FALSE	FALSE	FALSE	1	67089418	0.0010774	0.21	339926	Long sleep duration (≥ 9 hours vs. 7-8 hours)	TRUE	reported	textfile	3.18e-08	1	67089418	0.011759	159342	Beetroot liking	TRUE	reported	2	TRUE	0.000192035	30.6047
rs73034263	G	C	G	C	-0.05408	-0.000804365	0.2034	0.202264	FALSE	TRUE	FALSE	11	133808038	0.000906431	0.38	339926	Long sleep duration (≥ 9 hours vs. 7-8 hours)	TRUE	reported	textfile	4.24e-08	11	133808038	0.009866	159342	Beetroot liking	TRUE	reported	2	TRUE	0.000188529	30.0459
rs983236	T	C	T	C	0.04662	0.00107239	0.5862	0.585441	FALSE	FALSE	FALSE	8	35024942	0.000738966	0.15	339926	Long sleep duration (≥ 9 hours vs. 7-8 hours)	TRUE	reported	textfile	7.49e-09	8	35024942	0.008065	159342	Beetroot liking	TRUE	reported	2	TRUE	0.000209659	33.4141
rs7188250	C	T	C	T	-0.049706	-0.00380244	0.4164	0.413475	FALSE	FALSE	FALSE	16	53834607	0.000737393	2.5e-07	339926	Long sleep duration (≥ 9 hours vs. 7-8 hours)	TRUE	reported	textfile	4.42e-10	16	53834607	0.007966	159215	Apple juice liking	TRUE	reported	2	TRUE	0.000244482	38.9342
rs10140768	C	T	C	T	0.0609837	-0.00112062	0.3784	0.377345	FALSE	FALSE	FALSE	14	40913610	0.000989632	0.25	411934	Short sleep duration (≤ 6 hours vs. 7-8 hours)	TRUE	reported	textfile	8.38e-10	14	40913610	0.00993611	147344	F-strong vegetable liking (derived food-liking factor)	TRUE	reported	2	TRUE	0.000255594	37.6695
rs10767910	G	A	G	A	0.0612087	-0.00212789	0.4436	0.443235	FALSE	FALSE	FALSE	11	32039609	0.000977332	0.029	411934	Short sleep duration (≤ 6 hours vs. 7-8 hours)	TRUE	reported	textfile	2.78e-10	11	32039609	0.0096997	147344	F-strong vegetable liking (derived food-liking factor)	TRUE	reported	2	TRUE	0.000270184	39.8203
rs11012794	G	A	G	A	0.0696913	-0.00397429	0.2932	0.707828	FALSE	FALSE	FALSE	10	22105035	0.00105736	0.00017	411934	Short sleep duration (≤ 6 hours vs. 7-8 hours)	TRUE	reported	textfile	4.59e-11	10	22105035	0.0105856	147344	F-strong vegetable liking (derived food-liking factor)	TRUE	reported	2	TRUE	0.000294077	43.3428
rs11216452	A	G	A	G	0.0579652	-0.00168711	0.442	0.443049	FALSE	FALSE	FALSE	11	117424804	0.000969809	0.085	411934	Short sleep duration (≤ 6 hours vs. 7-8 hours)	TRUE	reported	textfile	2.32e-09	11	117424804	0.0097033	147344	F-strong vegetable liking (derived food-liking factor)	TRUE	reported	2	TRUE	0.000242134	35.6853
rs12214204	G	A	G	A	-0.0734792	0.00108006	0.1699	0.170389	FALSE	FALSE	FALSE	6	157390672	0.00128122	0.39	411934	Short sleep duration (≤ 6 hours vs. 7-8 hours)	TRUE	reported	textfile	1.03e-08	6	157390672	0.0128317	147344	F-strong vegetable liking (derived food-liking factor)	TRUE	reported	2	TRUE	0.000222498	32.7907
rs12492113	A	G	A	G	-0.0853971	-0.00179952	0.1248	0.12527	FALSE	FALSE	FALSE	3	50521402	0.00145664	0.22	411934	Short sleep duration (≤ 6 hours vs. 7-8 hours)	TRUE	reported	textfile	4.72e-09	3	50521402	0.014581	147344	F-strong vegetable liking (derived food-liking factor)	TRUE	reported	2	TRUE	0.000232744	34.301
rs2799081	C	T	C	T	-0.0683009	0.00339031	0.2851	0.286008	FALSE	FALSE	FALSE	6	28270584	0.00106138	0.0014	411934	Short sleep duration (≤ 6 hours vs. 7-8 hours)	TRUE	reported	textfile	1.57e-10	6	28270584	0.010674	147344	F-strong vegetable liking (derived food-liking factor)	TRUE	reported	2	TRUE	0.000277809	40.9444
rs303753	A	G	A	G	-0.0580599	-0.0006906	0.3435	0.345857	FALSE	FALSE	FALSE	18	21074922	0.00101682	0.5	411934	Short sleep duration (≤ 6 hours vs. 7-8 hours)	TRUE	reported	textfile	1.06e-08	18	21074922	0.0101477	147344	F-strong vegetable liking (derived food-liking factor)	TRUE	reported	2	TRUE	0.000222121	32.7351
rs336614	C	T	C	T	-0.066772	-0.00059538	0.4058	0.596467	FALSE	FALSE	FALSE	3	18631906	0.000979891	0.52	411934	Short sleep duration (≤ 6 hours vs. 7-8 hours)	TRUE	reported	textfile	1.02e-11	3	18631906	0.00981353	147344	F-strong vegetable liking (derived food-liking factor)	TRUE	reported	2	TRUE	0.0003141	46.2948
rs35166611	T	G	T	G	0.0603871	-0.00398596	0.3485	0.348197	FALSE	FALSE	FALSE	11	66115782	0.00100704	8.3e-05	411934	Short sleep duration (≤ 6 hours vs. 7-8 hours)	TRUE	reported	textfile	2.36e-09	11	66115782	0.0101132	147344	F-strong vegetable liking (derived food-liking factor)	TRUE	reported	2	TRUE	0.00024192	35.6537
rs544567	G	T	G	T	-0.0659618	-0.000156403	0.2324	0.233537	FALSE	FALSE	FALSE	8	93501828	0.00113731	0.9	411934	Short sleep duration (≤ 6 hours vs. 7-8 hours)	TRUE	reported	textfile	7.41e-09	8	93501828	0.0114094	147344	F-strong vegetable liking (derived food-liking factor)	TRUE	reported	2	TRUE	0.000226793	33.4238
rs56933582	C	T	C	T	0.0987657	0.000228342	0.0932	0.093295	FALSE	FALSE	FALSE	3	114638145	0.00165184	0.9	411934	Short sleep duration (≤ 6 hours vs. 7-8 hours)	TRUE	reported	textfile	2.55e-09	3	114638145	0.0165762	147344	F-strong vegetable liking (derived food-liking factor)	TRUE	reported	2	TRUE	0.000240883	35.5008
rs62063281	G	A	G	A	-0.083449	0.000696205	0.2192	0.221051	FALSE	FALSE	FALSE	17	44038785	0.00115611	0.56	411934	Short sleep duration (≤ 6 hours vs. 7-8 hours)	TRUE	reported	textfile	7.83e-13	17	44038785	0.0116482	147344	F-strong vegetable liking (derived food-liking factor)	TRUE	reported	2	TRUE	0.000348211	51.3241
rs7515502	G	C	G	C	0.0718991	-0.000519321	0.176	0.174589	FALSE	TRUE	FALSE	1	6963402	0.0012664	0.7	411934	Short sleep duration (≤ 6 hours vs. 7-8 hours)	TRUE	reported	textfile	1.33e-08	1	6963402	0.012654	147344	F-strong vegetable liking (derived food-liking factor)	TRUE	reported	2	TRUE	0.00021906	32.2839
rs7610856	A	C	A	C	0.0662542	-0.00288539	0.4323	0.430235	FALSE	FALSE	FALSE	3	71579022	0.000972131	0.0036	411934	Short sleep duration (≤ 6 hours vs. 7-8 hours)	TRUE	reported	textfile	9.68e-12	3	71579022	0.00972737	147344	F-strong vegetable liking (derived food-liking factor)	TRUE	reported	2	TRUE	0.00031475	46.3907
rs77528088	T	C	T	C	-0.131755	0.00836795	0.0508	0.05241	FALSE	FALSE	FALSE	18	52859357	0.00216789	9.5e-05	411934	Short sleep duration (≤ 6 hours vs. 7-8 hours)	TRUE	reported	textfile	1.93e-09	18	52859357	0.0219451	147344	F-strong vegetable liking (derived food-liking factor)	TRUE	reported	2	TRUE	0.00024458	36.0458
rs7778330	G	A	G	A	0.0576201	-0.00170224	0.324	0.674225	FALSE	FALSE	FALSE	7	157809781	0.00102567	0.1	411934	Short sleep duration (≤ 6 hours vs. 7-8 hours)	TRUE	reported	textfile	2.19e-08	7	157809781	0.0102968	147344	F-strong vegetable liking (derived food-liking factor)	TRUE	reported	2	TRUE	0.00021248	31.314
rs9320747	G	T	G	T	0.0568871	-0.00267385	0.4713	0.465926	FALSE	FALSE	FALSE	6	98310291	0.000964464	0.0055	411934	Short sleep duration (≤ 6 hours vs. 7-8 hours)	TRUE	reported	textfile	3.8e-09	6	98310291	0.00965371	147344	F-strong vegetable liking (derived food-liking factor)	TRUE	reported	2	TRUE	0.000235615	34.7243
rs9323990	A	G	A	G	0.0546314	0.00132699	0.3775	0.378666	FALSE	FALSE	FALSE	14	98587670	0.000990792	0.18	411934	Short sleep duration (≤ 6 hours vs. 7-8 hours)	TRUE	reported	textfile	3.89e-08	14	98587670	0.00994076	147344	F-strong vegetable liking (derived food-liking factor)	TRUE	reported	2	TRUE	0.000204938	30.2023
rs2374424	G	A	G	A	-0.035309	0.00316441	0.5996	0.601454	FALSE	FALSE	FALSE	11	83187113	0.000980486	0.0013	411934	Short sleep duration (≤ 6 hours vs. 7-8 hours)	TRUE	reported	textfile	4.32e-08	11	83187113	0.006445	159468	Pears liking	TRUE	reported	2	TRUE	0.000188178	30.0137
rs2504701	A	G	A	G	0.038835	-0.00260258	0.4364	0.436298	FALSE	FALSE	FALSE	6	51276882	0.000970243	0.0087	411934	Short sleep duration (≤ 6 hours vs. 7-8 hours)	TRUE	reported	textfile	1.23e-09	6	51276882	0.006387	159468	Pears liking	TRUE	reported	2	TRUE	0.000231781	36.9698
rs4073513	G	A	G	A	0.039217	-0.00211945	0.711	0.709483	FALSE	FALSE	FALSE	11	46071253	0.00105414	0.046	411934	Short sleep duration (≤ 6 hours vs. 7-8 hours)	TRUE	reported	textfile	1.83e-08	11	46071253	0.006966	159468	Pears liking	TRUE	reported	2	TRUE	0.000198711	31.6939
rs4953148	T	A	T	A	-0.039671	0.00286567	0.2997	0.301361	FALSE	TRUE	FALSE	2	45152522	0.00104921	0.0053	411934	Short sleep duration (≤ 6 hours vs. 7-8 hours)	TRUE	reported	textfile	1.06e-08	2	45152522	0.006931	159468	Pears liking	TRUE	reported	2	TRUE	0.000205396	32.7604
rs80202633	T	A	T	A	-0.064357	-0.00427333	0.0739	0.073171	FALSE	TRUE	FALSE	2	59365970	0.00186966	0.023	411934	Short sleep duration (≤ 6 hours vs. 7-8 hours)	TRUE	reported	textfile	3.57e-08	2	59365970	0.011676	159441	Melon liking	TRUE	reported	2	TRUE	0.000190511	30.3807
rs2287922	A	G	A	G	-0.041411	0.00148584	0.5354	0.536149	FALSE	FALSE	FALSE	19	49232226	0.000964149	0.13	411934	Short sleep duration (≤ 6 hours vs. 7-8 hours)	TRUE	reported	textfile	6.26e-10	19	49232226	0.006695	159108	F-lentils/beans liking (derived food-liking factor)	TRUE	reported	2	TRUE	0.0002404	38.2582
rs4294042	A	G	A	G	-0.037386	0.00133605	0.3999	0.400411	FALSE	FALSE	FALSE	6	107916530	0.000981522	0.18	411934	Short sleep duration (≤ 6 hours vs. 7-8 hours)	TRUE	reported	textfile	4.72e-08	6	107916530	0.006844	159108	F-lentils/beans liking (derived food-liking factor)	TRUE	reported	2	TRUE	0.00018751	29.8396
rs13009019	G	A	G	A	0.053105	-0.000263142	0.323	0.32068	FALSE	FALSE	FALSE	2	145670572	0.00102857	0.78	411934	Short sleep duration (≤ 6 hours vs. 7-8 hours)	TRUE	reported	textfile	3.17e-11	2	145670572	0.007998	159386	Garlic liking	TRUE	reported	2	TRUE	0.000276527	44.0862
rs2222492	T	C	T	C	-0.042114	0.00091872	0.5745	0.57551	FALSE	FALSE	FALSE	2	215925680	0.000972312	0.34	411934	Short sleep duration (≤ 6 hours vs. 7-8 hours)	TRUE	reported	textfile	2.67e-08	2	215925680	0.00757	159386	Garlic liking	TRUE	reported	2	TRUE	0.000194145	30.9497
rs2880624	T	C	T	C	0.054271	-0.0018452	0.5925	0.590111	FALSE	FALSE	FALSE	22	27978512	0.000979704	0.055	411934	Short sleep duration (≤ 6 hours vs. 7-8 hours)	TRUE	reported	textfile	1.15e-12	22	27978512	0.007627	159386	Garlic liking	TRUE	reported	2	TRUE	0.00031757	50.6317
rs4739105	C	T	C	T	0.050764	-0.000841114	0.7858	0.787073	FALSE	FALSE	FALSE	8	64496159	0.00118469	0.47	411934	Short sleep duration (≤ 6 hours vs. 7-8 hours)	TRUE	reported	textfile	3.58e-08	8	64496159	0.009211	159386	Garlic liking	TRUE	reported	2	TRUE	0.000190531	30.3733
rs8005245	C	G	C	G	0.135874	-0.0016651	0.4115	0.41151	FALSE	TRUE	FALSE	14	20586042	0.000975009	0.088	411934	Short sleep duration (≤ 6 hours vs. 7-8 hours)	TRUE	reported	textfile	3.82e-71	14	20586042	0.007592	159386	Garlic liking	TRUE	reported	2	TRUE	0.00200557	320.298
rs17391889	G	C	G	C	-0.039272	-0.00115533	0.3786	0.378966	FALSE	TRUE	FALSE	5	164635897	0.000989075	0.22	411934	Short sleep duration (≤ 6 hours vs. 7-8 hours)	TRUE	reported	textfile	6.48e-09	5	164635897	0.006765	159516	Cabbage liking	TRUE	reported	2	TRUE	0.00021122	33.6996
rs2298527	C	G	C	G	-0.036796	-0.00264262	0.5967	0.593364	FALSE	TRUE	FALSE	11	112851961	0.000976105	0.0069	411934	Short sleep duration (≤ 6 hours vs. 7-8 hours)	TRUE	reported	textfile	3.8e-08	11	112851961	0.006689	159516	Cabbage liking	TRUE	reported	2	TRUE	0.000189667	30.2603
rs73034263	G	C	G	C	-0.048503	-0.00163169	0.2034	0.202043	FALSE	TRUE	FALSE	11	133808038	0.00119823	0.16	411934	Short sleep duration (≤ 6 hours vs. 7-8 hours)	TRUE	reported	textfile	2.9e-09	11	133808038	0.008167	159516	Cabbage liking	TRUE	reported	2	TRUE	0.000221061	35.2701
rs7619139	A	T	A	T	0.044845	0.00175196	0.5889	0.589092	FALSE	TRUE	FALSE	3	25110415	0.000976394	0.076	411934	Short sleep duration (≤ 6 hours vs. 7-8 hours)	TRUE	reported	textfile	1.97e-11	3	25110415	0.006683	159516	Cabbage liking	TRUE	reported	2	TRUE	0.000282201	45.0277
rs7188250	C	T	C	T	-0.049706	0.0027432	0.4164	0.415328	FALSE	FALSE	FALSE	16	53834607	0.000973301	0.0049	411934	Short sleep duration (≤ 6 hours vs. 7-8 hours)	TRUE	reported	textfile	4.42e-10	16	53834607	0.007966	159215	Apple juice liking	TRUE	reported	2	TRUE	0.000244482	38.9342
rs4580876	A	G	A	G	0.044162	-0.0156514	0.481	0.397996	FALSE	FALSE	FALSE	6	97874996	0.0353867	0.0074392	410385	OSA	TRUE	reported	textfile	6.35e-09	6	98322872	0.007603	158623	Croissant liking	TRUE	reported	2	TRUE	0.000212652	33.7382
rs9490002	A	G	A	G	0.040677	-0.0186912	0.4655	0.373191	FALSE	FALSE	FALSE	6	97883258	0.0129491	0.00752113	410385	OSA	TRUE	reported	textfile	2.06e-08	6	98331134	0.007253	157610	Whole grain cereal liking	TRUE	reported	2	TRUE	0.000199523	31.4526
rs10140768	C	T	C	T	0.0609837	-0.010665	0.3784	0.41461	FALSE	FALSE	FALSE	14	40444406	0.147537	0.0073639	410385	OSA	TRUE	reported	textfile	8.38e-10	14	40913610	0.00993611	147344	F-strong vegetable liking (derived food-liking factor)	TRUE	reported	2	TRUE	0.000255594	37.6695
rs10767910	G	A	G	A	0.0612087	-0.00181973	0.4436	0.447616	FALSE	FALSE	FALSE	11	32018063	0.804236	0.0073415	410385	OSA	TRUE	reported	textfile	2.78e-10	11	32039609	0.0096997	147344	F-strong vegetable liking (derived food-liking factor)	TRUE	reported	2	TRUE	0.000270184	39.8203
rs11012794	G	A	G	A	0.0696913	-0.0191478	0.2932	0.726898	FALSE	FALSE	FALSE	10	21816106	0.0189758	0.00816188	410385	OSA	TRUE	reported	textfile	4.59e-11	10	22105035	0.0105856	147344	F-strong vegetable liking (derived food-liking factor)	TRUE	reported	2	TRUE	0.000294077	43.3428
rs11216452	A	G	A	G	0.0579652	0.00379518	0.442	0.405127	FALSE	FALSE	FALSE	11	117554089	0.608253	0.00740422	410385	OSA	TRUE	reported	textfile	2.32e-09	11	117424804	0.0097033	147344	F-strong vegetable liking (derived food-liking factor)	TRUE	reported	2	TRUE	0.000242134	35.6853
rs12214204	G	A	G	A	-0.0734792	0.0087137	0.1699	0.19123	FALSE	FALSE	FALSE	6	157069538	0.346667	0.00925931	410385	OSA	TRUE	reported	textfile	1.03e-08	6	157390672	0.0128317	147344	F-strong vegetable liking (derived food-liking factor)	TRUE	reported	2	TRUE	0.000222498	32.7907
rs2799081	C	T	C	T	-0.0683009	-0.00926944	0.2851	0.144451	FALSE	FALSE	FALSE	6	28302807	0.369305	0.0103249	410385	OSA	TRUE	reported	textfile	1.57e-10	6	28270584	0.010674	147344	F-strong vegetable liking (derived food-liking factor)	TRUE	reported	2	TRUE	0.000277809	40.9444
rs28025	G	A	G	A	0.0682079	-0.0106158	0.3032	0.326703	FALSE	FALSE	FALSE	5	103201678	0.170521	0.00774578	410385	OSA	TRUE	reported	textfile	7.72e-11	5	102537379	0.010484	147344	F-strong vegetable liking (derived food-liking factor)	TRUE	reported	2	TRUE	0.000287179	42.3258
rs303753	A	G	A	G	-0.0580599	0.0194061	0.3435	0.351327	FALSE	FALSE	FALSE	18	23494958	0.0110245	0.0076344	410385	OSA	TRUE	reported	textfile	1.06e-08	18	21074922	0.0101477	147344	F-strong vegetable liking (derived food-liking factor)	TRUE	reported	2	TRUE	0.000222121	32.7351
rs3105049	T	C	T	C	-0.123834	-0.000821729	0.2715	0.766795	FALSE	FALSE	FALSE	13	55367374	0.923898	0.00860228	410385	OSA	TRUE	reported	textfile	3.01e-30	13	55941509	0.0108355	147344	F-strong vegetable liking (derived food-liking factor)	TRUE	reported	2	TRUE	0.000885663	130.611
rs336614	C	T	C	T	-0.066772	0.0114682	0.4058	0.582484	FALSE	FALSE	FALSE	3	18590414	0.120221	0.00738053	410385	OSA	TRUE	reported	textfile	1.02e-11	3	18631906	0.00981353	147344	F-strong vegetable liking (derived food-liking factor)	TRUE	reported	2	TRUE	0.0003141	46.2948
rs35166611	T	G	T	G	0.0603871	0.000454907	0.3485	0.326158	FALSE	FALSE	FALSE	11	66348311	0.953359	0.00777759	410385	OSA	TRUE	reported	textfile	2.36e-09	11	66115782	0.0101132	147344	F-strong vegetable liking (derived food-liking factor)	TRUE	reported	2	TRUE	0.00024192	35.6537
rs3802764	A	T	A	T	0.0612469	-0.0150321	0.3855	0.250214	FALSE	TRUE	FALSE	11	95781435	0.0732571	0.00839203	410385	OSA	TRUE	reported	textfile	6.17e-10	11	95514599	0.00990089	147344	F-strong vegetable liking (derived food-liking factor)	TRUE	reported	2	TRUE	0.000259641	38.266
rs544567	G	T	G	T	-0.0659618	0.00191485	0.2324	0.231655	FALSE	FALSE	FALSE	8	92489600	0.824686	0.00864402	410385	OSA	TRUE	reported	textfile	7.41e-09	8	93501828	0.0114094	147344	F-strong vegetable liking (derived food-liking factor)	TRUE	reported	2	TRUE	0.000226793	33.4238
rs56933582	C	T	C	T	0.0987657	-0.0204226	0.0932	0.0620065	FALSE	FALSE	FALSE	3	114919298	0.177994	0.015162	410385	OSA	TRUE	reported	textfile	2.55e-09	3	114638145	0.0165762	147344	F-strong vegetable liking (derived food-liking factor)	TRUE	reported	2	TRUE	0.000240883	35.5008
rs62063281	G	A	G	A	-0.083449	0.00512691	0.2192	0.0806384	FALSE	FALSE	FALSE	17	45961419	0.702161	0.013407	410385	OSA	TRUE	reported	textfile	7.83e-13	17	44038785	0.0116482	147344	F-strong vegetable liking (derived food-liking factor)	TRUE	reported	2	TRUE	0.000348211	51.3241
rs7515502	G	C	G	C	0.0718991	-0.0280922	0.176	0.187659	FALSE	TRUE	FALSE	1	6903342	0.00266858	0.00935302	410385	OSA	TRUE	reported	textfile	1.33e-08	1	6963402	0.012654	147344	F-strong vegetable liking (derived food-liking factor)	TRUE	reported	2	TRUE	0.00021906	32.2839
rs7610856	A	C	A	C	0.0662542	-0.00171364	0.4323	0.394096	FALSE	FALSE	FALSE	3	71529871	0.818028	0.00744792	410385	OSA	TRUE	reported	textfile	9.68e-12	3	71579022	0.00972737	147344	F-strong vegetable liking (derived food-liking factor)	TRUE	reported	2	TRUE	0.00031475	46.3907
rs77528088	T	C	T	C	-0.131755	0.0186615	0.0508	0.0154678	FALSE	FALSE	FALSE	18	55192126	0.530629	0.029761	410385	OSA	TRUE	reported	textfile	1.93e-09	18	52859357	0.0219451	147344	F-strong vegetable liking (derived food-liking factor)	TRUE	reported	2	TRUE	0.00024458	36.0458
rs7778330	G	A	G	A	0.0576201	-0.0116503	0.324	0.654277	FALSE	FALSE	FALSE	7	158017089	0.127207	0.00763851	410385	OSA	TRUE	reported	textfile	2.19e-08	7	157809781	0.0102968	147344	F-strong vegetable liking (derived food-liking factor)	TRUE	reported	2	TRUE	0.00021248	31.314
rs9320747	G	T	G	T	0.0568871	-0.018515	0.4713	0.37278	FALSE	FALSE	FALSE	6	97862415	0.0139402	0.00753011	410385	OSA	TRUE	reported	textfile	3.8e-09	6	98310291	0.00965371	147344	F-strong vegetable liking (derived food-liking factor)	TRUE	reported	2	TRUE	0.000235615	34.7243
rs9527736	A	G	A	G	0.0871355	-0.0197396	0.2966	0.722208	FALSE	FALSE	FALSE	13	57962014	0.0149951	0.00811496	410385	OSA	TRUE	reported	textfile	1.47e-16	13	58536148	0.0105502	147344	F-strong vegetable liking (derived food-liking factor)	TRUE	reported	2	TRUE	0.000462737	68.2123
rs9884984	A	G	A	G	-0.0586304	-0.00934749	0.3422	0.582255	FALSE	FALSE	FALSE	4	105222791	0.205896	0.00738972	410385	OSA	TRUE	reported	textfile	7.81e-09	4	106143948	0.0101569	147344	F-strong vegetable liking (derived food-liking factor)	TRUE	reported	2	TRUE	0.000226096	33.3211
rs56131196	A	G	A	G	-0.043826	-0.0237006	0.1835	0.271284	FALSE	FALSE	FALSE	19	44919589	0.00399751	0.00823405	410385	OSA	TRUE	reported	textfile	2.06e-08	19	45422846	0.007815	159272	Savoury biscuit liking	TRUE	reported	2	TRUE	0.000197415	31.4485
rs58568715	G	A	G	A	-0.045877	-0.00797303	0.1638	0.138392	FALSE	FALSE	FALSE	11	65895514	0.450857	0.0105745	410385	OSA	TRUE	reported	textfile	2.31e-08	11	65662985	0.008209	159272	Savoury biscuit liking	TRUE	reported	2	TRUE	0.000196058	31.2323
rs146223897	G	C	G	C	-0.172359	-0.0503958	0.0193	0.0110477	FALSE	TRUE	FALSE	1	180621577	0.153181	0.0352817	410385	OSA	TRUE	reported	textfile	1.74e-08	1	180590713	0.030569	158603	Sausages liking	TRUE	reported	2	TRUE	0.000200404	31.7907
rs429358	C	T	C	T	-0.100228	-0.0295417	0.1486	0.181299	FALSE	FALSE	FALSE	19	44908684	0.00194111	0.00953235	410385	OSA	TRUE	reported	textfile	2.65e-18	19	45411941	0.011482	158603	Sausages liking	TRUE	reported	2	TRUE	0.000480201	76.1969
rs72839449	C	A	C	A	0.060707	-0.00711574	0.1937	0.0755355	FALSE	FALSE	FALSE	6	27293882	0.606971	0.013833	410385	OSA	TRUE	reported	textfile	3.94e-09	6	27261661	0.01031	158603	Sausages liking	TRUE	reported	2	TRUE	0.000218552	34.6701
rs1006945	T	G	T	G	-0.050471	-0.00178493	0.5294	0.542366	FALSE	FALSE	FALSE	20	38829366	0.806541	0.00728869	410385	OSA	TRUE	reported	textfile	3.21e-09	20	37458009	0.008522	158434	Pork chop liking	TRUE	reported	2	TRUE	0.000221338	35.0748
rs1620977	G	A	G	A	0.053982	0.0044357	0.7293	0.731614	FALSE	FALSE	FALSE	1	72263459	0.590699	0.00824751	410385	OSA	TRUE	reported	textfile	1.8e-08	1	72729142	0.009583	158434	Pork chop liking	TRUE	reported	2	TRUE	0.000200244	31.7314
rs2893843	G	A	G	A	-0.052736	-0.000309241	0.3662	0.515852	FALSE	FALSE	FALSE	6	26338469	0.966107	0.00727766	410385	OSA	TRUE	reported	textfile	2.97e-09	6	26338697	0.008887	158434	Pork chop liking	TRUE	reported	2	TRUE	0.000222208	35.2126
rs429358	C	T	C	T	-0.097043	-0.0295417	0.1486	0.181299	FALSE	FALSE	FALSE	19	44908684	0.00194111	0.00953235	410385	OSA	TRUE	reported	textfile	6.02e-16	19	45411941	0.011993	158434	Pork chop liking	TRUE	reported	2	TRUE	0.00041309	65.4738
rs4908972	C	T	C	T	-0.055845	-0.0168158	0.5459	0.604703	FALSE	FALSE	FALSE	3	17754700	0.0237914	0.00743902	410385	OSA	TRUE	reported	textfile	7.41e-11	3	17796192	0.008574	158434	Pork chop liking	TRUE	reported	2	TRUE	0.000267693	42.4225
rs62250717	G	C	G	C	-0.056598	-0.0205799	0.3699	0.413135	FALSE	TRUE	FALSE	3	85472840	0.00530139	0.00738125	410385	OSA	TRUE	reported	textfile	1.27e-10	3	85521990	0.008796	158434	Pork chop liking	TRUE	reported	2	TRUE	0.000261258	41.4025
rs6425817	G	A	G	A	-0.055058	0.00513147	0.6724	0.663532	FALSE	FALSE	FALSE	1	33407433	0.504187	0.00768282	410385	OSA	TRUE	reported	textfile	1.31e-09	1	33873034	0.00907	158434	Pork chop liking	TRUE	reported	2	TRUE	0.000232529	36.8486
rs8083301	T	A	T	A	-0.04971	-0.0143739	0.6491	0.634462	FALSE	TRUE	FALSE	18	23498615	0.0572704	0.00756027	410385	OSA	TRUE	reported	textfile	3.57e-08	18	21078579	0.009019	158434	Pork chop liking	TRUE	reported	2	TRUE	0.000191707	30.3784
rs9747449	C	T	C	T	0.049669	0.0027563	0.5001	0.630401	FALSE	FALSE	FALSE	17	5367119	0.716028	0.00757697	410385	OSA	TRUE	reported	textfile	6.14e-09	17	5270414	0.008543	158434	Pork chop liking	TRUE	reported	2	TRUE	0.000213309	33.8022
rs10128495	T	G	T	G	0.079113	0.0134845	0.3346	0.271785	FALSE	FALSE	FALSE	10	20834896	0.099211	0.00817894	410385	OSA	TRUE	reported	textfile	4.44e-09	10	21123825	0.0134843	159393	Milky sweets liking	TRUE	reported	2	TRUE	0.000215913	34.4219
rs2472297	T	C	T	C	-0.08673	0.00744478	0.2635	0.248359	FALSE	FALSE	FALSE	15	74735539	0.375695	0.00840404	410385	OSA	TRUE	reported	textfile	1.91e-09	15	75027880	0.0144429	159393	Milky sweets liking	TRUE	reported	2	TRUE	0.000226184	36.0597
rs3088215	C	A	C	A	0.0972712	0.019751	0.3968	0.413072	FALSE	FALSE	FALSE	16	28842675	0.00745178	0.00738091	410385	OSA	TRUE	reported	textfile	7.46e-14	16	28853996	0.0130052	159393	Milky sweets liking	TRUE	reported	2	TRUE	0.000350846	55.9411
rs4547160	G	T	G	T	0.083001	-0.00683695	0.3444	0.639989	FALSE	FALSE	FALSE	12	63109870	0.367311	0.00758378	410385	OSA	TRUE	reported	textfile	5.69e-10	12	63503650	0.01339	159393	Milky sweets liking	TRUE	reported	2	TRUE	0.000241008	38.4237
rs4908963	C	T	C	T	-0.073947	-0.0200129	0.4524	0.59937	FALSE	FALSE	FALSE	3	17716768	0.00688034	0.00740511	410385	OSA	TRUE	reported	textfile	7.26e-09	3	17758260	0.0127832	159393	Milky sweets liking	TRUE	reported	2	TRUE	0.000209896	33.4625
rs4953152	A	G	A	G	-0.115574	-0.0159582	0.3078	0.395972	FALSE	FALSE	FALSE	2	44943014	0.0316395	0.0074261	410385	OSA	TRUE	reported	textfile	5.09e-17	2	45170153	0.0137842	159393	Milky sweets liking	TRUE	reported	2	TRUE	0.000440855	70.2992
rs838133	G	A	G	A	-0.119729	-0.0034912	0.4506	0.620474	FALSE	FALSE	FALSE	19	48756272	0.643234	0.00753741	410385	OSA	TRUE	reported	textfile	7.77e-21	19	49259529	0.0127877	159393	Milky sweets liking	TRUE	reported	2	TRUE	0.000549672	87.6608
rs9694306	C	T	C	T	0.0905686	0.0211135	0.3098	0.265993	FALSE	FALSE	FALSE	8	63714933	0.0100002	0.00819679	410385	OSA	TRUE	reported	textfile	4.63e-11	8	64627491	0.0137595	159393	Milky sweets liking	TRUE	reported	2	TRUE	0.000271745	43.3253
rs1572198	T	C	T	C	-0.046067	0.020683	0.2594	0.269983	FALSE	FALSE	FALSE	13	57755914	0.0116182	0.00819604	410385	OSA	TRUE	reported	textfile	1.93e-09	13	58330048	0.007671	159108	F-lentils/beans liking (derived food-liking factor)	TRUE	reported	2	TRUE	0.000226613	36.0637
rs2287922	A	G	A	G	-0.041411	0.0060629	0.5354	0.421637	FALSE	FALSE	FALSE	19	48728969	0.411713	0.00738584	410385	OSA	TRUE	reported	textfile	6.26e-10	19	49232226	0.006695	159108	F-lentils/beans liking (derived food-liking factor)	TRUE	reported	2	TRUE	0.0002404	38.2582
rs11170018	A	G	A	G	0.057905	0.0191556	0.2577	0.174536	FALSE	FALSE	FALSE	12	52156683	0.0458501	0.00959333	410385	OSA	TRUE	reported	textfile	8.12e-09	12	52550467	0.010041	158453	Lamb liking	TRUE	reported	2	TRUE	0.000209839	33.2562
rs3909727	G	A	G	A	0.074868	0.00400424	0.8362	0.843492	FALSE	FALSE	FALSE	11	126717487	0.688155	0.00997664	410385	OSA	TRUE	reported	textfile	2.94e-10	11	126587382	0.011877	158453	Lamb liking	TRUE	reported	2	TRUE	0.000250709	39.735
rs429358	C	T	C	T	-0.087224	-0.0295417	0.1487	0.181299	FALSE	FALSE	FALSE	19	44908684	0.00194111	0.00953235	410385	OSA	TRUE	reported	textfile	1.78e-12	19	45411941	0.012365	158453	Lamb liking	TRUE	reported	2	TRUE	0.00031394	49.7598
rs4400143	T	C	T	C	0.066471	0.0101169	0.6872	0.679731	FALSE	FALSE	FALSE	5	165158509	0.194148	0.0077918	410385	OSA	TRUE	reported	textfile	2.52e-12	5	164585515	0.00949	158453	Lamb liking	TRUE	reported	2	TRUE	0.000309526	49.0599
rs669948	A	G	A	G	-0.070053	0.0017894	0.7302	0.770755	FALSE	FALSE	FALSE	13	55657794	0.836472	0.00866921	410385	OSA	TRUE	reported	textfile	1.73e-12	13	56231929	0.009925	158453	Lamb liking	TRUE	reported	2	TRUE	0.000314308	49.8181
rs7042475	G	A	G	A	0.054508	0.0158079	0.5084	0.459281	FALSE	FALSE	FALSE	9	15642885	0.030146	0.00729091	410385	OSA	TRUE	reported	textfile	4.86e-10	9	15642883	0.008757	158453	Lamb liking	TRUE	reported	2	TRUE	0.000244457	38.744
rs76395182	G	T	G	T	-0.058705	-0.0204869	0.3529	0.413351	FALSE	FALSE	FALSE	3	85498187	0.00553886	0.00738557	410385	OSA	TRUE	reported	textfile	2.61e-10	3	85547337	0.009286	158453	Lamb liking	TRUE	reported	2	TRUE	0.000252164	39.9657
rs12928404	C	T	C	T	0.049723	0.0202285	0.4046	0.432957	FALSE	FALSE	FALSE	16	28835925	0.00581715	0.00733473	410385	OSA	TRUE	reported	textfile	2.89e-13	16	28847246	0.00681	159498	Ice cream liking	TRUE	reported	2	TRUE	0.000334134	53.3108
rs1411350	G	A	G	A	0.04821	0.00678714	0.6739	0.79445	FALSE	FALSE	FALSE	9	125907900	0.450221	0.00898904	410385	OSA	TRUE	reported	textfile	1.31e-11	9	128670179	0.007119	159498	Ice cream liking	TRUE	reported	2	TRUE	0.000287446	45.8597
rs158408	A	G	A	G	-0.045341	-0.0100737	0.3193	0.326912	FALSE	FALSE	FALSE	5	103071670	0.193228	0.00774249	410385	OSA	TRUE	reported	textfile	2.56e-10	5	102407374	0.007169	159498	Ice cream liking	TRUE	reported	2	TRUE	0.000250727	40
rs2472297	T	C	T	C	-0.043858	0.00744478	0.2635	0.248359	FALSE	FALSE	FALSE	15	74735539	0.375695	0.00840404	410385	OSA	TRUE	reported	textfile	6.78e-09	15	75027880	0.007565	159498	Ice cream liking	TRUE	reported	2	TRUE	0.000210685	33.6105
rs2638282	A	G	A	G	0.069787	0.0098599	0.5311	0.411053	FALSE	FALSE	FALSE	19	48710576	0.182155	0.0073904	410385	OSA	TRUE	reported	textfile	1.92e-25	19	49213833	0.006691	159498	Ice cream liking	TRUE	reported	2	TRUE	0.000681578	108.783
rs4748734	T	G	T	G	-0.041507	-0.00860575	0.6917	0.743017	FALSE	FALSE	FALSE	10	20921609	0.301089	0.00832196	410385	OSA	TRUE	reported	textfile	9.19e-09	10	21210538	0.007223	159498	Ice cream liking	TRUE	reported	2	TRUE	0.000206996	33.0219
rs4953152	A	G	A	G	-0.069472	-0.0159582	0.3078	0.395972	FALSE	FALSE	FALSE	2	44943014	0.0316395	0.0074261	410385	OSA	TRUE	reported	textfile	7.71e-22	2	45170153	0.00723	159498	Ice cream liking	TRUE	reported	2	TRUE	0.000578544	92.3289
rs9694306	C	T	C	T	0.042009	0.0211135	0.3098	0.265993	FALSE	FALSE	FALSE	8	63714933	0.0100002	0.00819679	410385	OSA	TRUE	reported	textfile	5.97e-09	8	64627491	0.00722	159498	Ice cream liking	TRUE	reported	2	TRUE	0.000212209	33.8536
rs116311751	T	C	T	C	0.081229	0.023907	0.0479	0.0570193	FALSE	FALSE	FALSE	5	173523008	0.128036	0.0157087	410385	OSA	TRUE	reported	textfile	4.68e-08	5	172950011	0.014866	159351	Hard cheese liking	TRUE	reported	2	TRUE	0.000187326	29.8558
rs12632128	T	G	T	G	0.037171	0.0223847	0.5636	0.519142	FALSE	FALSE	FALSE	3	25061767	0.00212638	0.00728671	410385	OSA	TRUE	reported	textfile	4.92e-09	3	25103258	0.006353	159351	Hard cheese liking	TRUE	reported	2	TRUE	0.000214784	34.233
rs1434513	A	G	A	G	0.035277	0.00586898	0.5738	0.659061	FALSE	FALSE	FALSE	18	47302306	0.445504	0.00769267	410385	OSA	TRUE	reported	textfile	3.35e-08	18	44828677	0.006387	159351	Hard cheese liking	TRUE	reported	2	TRUE	0.000191404	30.5059
rs814573	T	A	T	A	-0.053471	-0.00361835	0.1807	0.0204948	FALSE	TRUE	FALSE	19	44921094	0.888585	0.0258278	410385	OSA	TRUE	reported	textfile	1.93e-10	19	45424351	0.008396	159351	Hard cheese liking	TRUE	reported	2	TRUE	0.000254464	40.5589
rs10160758	C	T	C	T	-0.023737	-0.0262683	0.268	0.294196	FALSE	FALSE	FALSE	11	66905608	0.00105516	0.00801989	410385	OSA	TRUE	reported	textfile	3.98e-09	11	66673079	0.00403341	156621	F-fatty/salty food liking (derived food-liking factor)	TRUE	reported	2	TRUE	0.000221086	34.634
rs10974346	T	C	T	C	-0.0227619	0.00185883	0.3967	0.288581	FALSE	FALSE	FALSE	9	4144390	0.81722	0.00804264	410385	OSA	TRUE	reported	textfile	4.57e-10	9	4144390	0.00365172	156621	F-fatty/salty food liking (derived food-liking factor)	TRUE	reported	2	TRUE	0.000248006	38.8522
rs1111207	C	T	C	T	-0.0230819	-0.0206	0.4308	0.399129	FALSE	FALSE	FALSE	18	26545893	0.00559564	0.00743529	410385	OSA	TRUE	reported	textfile	1.57e-10	18	24125857	0.00360765	156621	F-fatty/salty food liking (derived food-liking factor)	TRUE	reported	2	TRUE	0.000261295	40.9345
rs12714629	C	T	C	T	0.0268281	0.0171891	0.2271	0.214148	FALSE	FALSE	FALSE	3	85549274	0.0527679	0.00887493	410385	OSA	TRUE	reported	textfile	3.14e-10	3	85598424	0.00426407	156621	F-fatty/salty food liking (derived food-liking factor)	TRUE	reported	2	TRUE	0.000252679	39.5844
rs12715065	A	T	A	T	0.0218109	-0.00754888	0.2967	0.368199	FALSE	TRUE	FALSE	3	25063797	0.316587	0.0075376	410385	OSA	TRUE	reported	textfile	2.45e-08	3	25105288	0.0039108	156621	F-fatty/salty food liking (derived food-liking factor)	TRUE	reported	2	TRUE	0.000198555	31.1037
rs1425397	A	G	A	G	-0.025902	-0.00182291	0.3364	0.444683	FALSE	FALSE	FALSE	4	152063163	0.803853	0.00733965	410385	OSA	TRUE	reported	textfile	7.36e-12	4	152984315	0.00378106	156621	F-fatty/salty food liking (derived food-liking factor)	TRUE	reported	2	TRUE	0.000299542	46.9282
rs200354457	T	A	T	A	0.023078	0.0136049	0.2428	0.225484	FALSE	TRUE	FALSE	5	51432229	0.117416	0.00868926	410385	OSA	TRUE	reported	textfile	3.04e-08	5	50728063	0.00416644	156621	F-fatty/salty food liking (derived food-liking factor)	TRUE	reported	2	TRUE	0.000195852	30.6803
rs2243967	C	T	C	T	-0.0274982	0.00762487	0.2194	0.0819133	FALSE	FALSE	FALSE	17	46252270	0.566935	0.0133169	410385	OSA	TRUE	reported	textfile	1.89e-10	17	44329636	0.0043168	156621	F-fatty/salty food liking (derived food-liking factor)	TRUE	reported	2	TRUE	0.000259012	40.5769
rs26579	C	G	C	G	-0.0218056	-0.00664759	0.4134	0.400177	FALSE	TRUE	FALSE	5	88689478	0.37151	0.0074387	410385	OSA	TRUE	reported	textfile	1.85e-09	5	87985295	0.00362776	156621	F-fatty/salty food liking (derived food-liking factor)	TRUE	reported	2	TRUE	0.000230626	36.1289
rs3105065	G	A	G	A	-0.0265595	-0.00114105	0.2627	0.767575	FALSE	FALSE	FALSE	13	55419259	0.894612	0.0086136	410385	OSA	TRUE	reported	textfile	6.03e-11	13	55993394	0.00405922	156621	F-fatty/salty food liking (derived food-liking factor)	TRUE	reported	2	TRUE	0.000273265	42.8102
rs329922	A	G	A	G	-0.0204174	-0.001002	0.384	0.448066	FALSE	FALSE	FALSE	3	107668269	0.891005	0.00731216	410385	OSA	TRUE	reported	textfile	2.72e-08	3	107387116	0.00367315	156621	F-fatty/salty food liking (derived food-liking factor)	TRUE	reported	2	TRUE	0.000197237	30.8972
rs7784061	G	A	G	A	0.0201237	0.0114108	0.3748	0.534929	FALSE	FALSE	FALSE	7	32935184	0.118739	0.00731418	410385	OSA	TRUE	reported	textfile	4.96e-08	7	32974796	0.00369051	156621	F-fatty/salty food liking (derived food-liking factor)	TRUE	reported	2	TRUE	0.000189806	29.733
rs814573	T	A	T	A	-0.0340147	-0.00361835	0.1806	0.0204948	FALSE	TRUE	FALSE	19	44921094	0.888585	0.0258278	410385	OSA	TRUE	reported	textfile	2.4e-13	19	45424351	0.00464396	156621	F-fatty/salty food liking (derived food-liking factor)	TRUE	reported	2	TRUE	0.000342418	53.6477
rs12419507	A	G	A	G	0.051493	0.0143484	0.402	0.394467	FALSE	FALSE	FALSE	11	47648067	0.0539498	0.00744506	410385	OSA	TRUE	reported	textfile	2.61e-08	11	47669619	0.00925	157017	Diet fizzy drinks liking	TRUE	reported	2	TRUE	0.000197324	30.989
rs12969709	A	C	A	C	0.061938	0.0096263	0.2683	0.196017	FALSE	FALSE	FALSE	18	60192330	0.292766	0.00914983	410385	OSA	TRUE	reported	textfile	1.73e-09	18	57859563	0.010282	157017	Diet fizzy drinks liking	TRUE	reported	2	TRUE	0.000231053	36.2872
rs13107325	T	C	T	C	0.118323	0.0599119	0.0726	0.0140561	FALSE	FALSE	FALSE	4	102267552	0.0512024	0.0307276	410385	OSA	TRUE	reported	textfile	1.62e-11	4	103188709	0.017556	157017	Diet fizzy drinks liking	TRUE	reported	2	TRUE	0.000289211	45.4236
rs2925630	C	T	C	T	0.054748	0.0179205	0.3897	0.457111	FALSE	FALSE	FALSE	16	28607811	0.0151852	0.00738096	410385	OSA	TRUE	reported	textfile	9.1e-09	16	28619132	0.009525	157017	Diet fizzy drinks liking	TRUE	reported	2	TRUE	0.000210363	33.037
rs4580876	A	G	A	G	0.044162	-0.0156514	0.481	0.397996	FALSE	FALSE	FALSE	6	97874996	0.0353867	0.0074392	410385	OSA	TRUE	reported	textfile	6.35e-09	6	98322872	0.007603	158623	Croissant liking	TRUE	reported	2	TRUE	0.000212652	33.7382
rs10125362	T	C	T	C	0.055853	-0.0159127	0.407	0.459471	FALSE	FALSE	FALSE	9	125727872	0.0292496	0.00729906	410385	OSA	TRUE	reported	textfile	1.39e-08	9	128490151	0.009836	158219	Coffee with sugar liking	TRUE	reported	2	TRUE	0.000203755	32.2441
rs61912249	T	A	T	A	-0.06303	0.0223515	0.2547	0.269072	FALSE	TRUE	FALSE	12	10860705	0.00628507	0.00817979	410385	OSA	TRUE	reported	textfile	1.49e-08	12	11013304	0.011128	158219	Coffee with sugar liking	TRUE	reported	2	TRUE	0.000202728	32.0815
rs9540734	A	G	A	G	0.056597	-0.00290969	0.4754	0.530509	FALSE	FALSE	FALSE	13	66391279	0.689949	0.00729387	410385	OSA	TRUE	reported	textfile	5.08e-09	13	66965411	0.009682	158219	Coffee with sugar liking	TRUE	reported	2	TRUE	0.000215926	34.1705
rs10845229	A	G	A	G	-0.061823	-0.0187499	0.5864	0.645569	FALSE	FALSE	FALSE	12	10882934	0.0135985	0.00759814	410385	OSA	TRUE	reported	textfile	3.2e-09	12	11035533	0.010439	158240	Coffee without sugar liking	TRUE	reported	2	TRUE	0.0002216	35.0733
rs17175602	C	T	C	T	0.068509	0.00999301	0.2679	0.195862	FALSE	FALSE	FALSE	18	60215484	0.27477	0.0091499	410385	OSA	TRUE	reported	textfile	3.61e-09	18	57882717	0.011607	158240	Coffee without sugar liking	TRUE	reported	2	TRUE	0.000220112	34.8377
rs2472297	T	C	T	C	0.102912	0.00744478	0.2636	0.248359	FALSE	FALSE	FALSE	15	74735539	0.375695	0.00840404	410385	OSA	TRUE	reported	textfile	9.25e-19	15	75027880	0.011632	158240	Coffee without sugar liking	TRUE	reported	2	TRUE	0.000494416	78.274
rs57452279	C	T	C	T	-0.311111	-0.0134809	0.0141	0.00716558	FALSE	FALSE	FALSE	22	24482142	0.755071	0.0432135	410385	OSA	TRUE	reported	textfile	1.04e-12	22	24878110	0.043645	158240	Coffee without sugar liking	TRUE	reported	2	TRUE	0.000321001	50.8108
rs6968865	T	A	T	A	0.064621	0.0075058	0.628	0.664061	FALSE	TRUE	FALSE	7	17247645	0.330296	0.00770997	410385	OSA	TRUE	reported	textfile	8.35e-10	7	17287269	0.010526	158240	Coffee without sugar liking	TRUE	reported	2	TRUE	0.000238123	37.689
rs303762	C	T	C	T	0.056976	0.0193553	0.3426	0.350675	FALSE	FALSE	FALSE	18	23502353	0.0110803	0.00761973	410385	OSA	TRUE	reported	textfile	1.23e-14	18	21082317	0.007382	158559	Chicken liking	TRUE	reported	2	TRUE	0.000375562	59.5704
rs429358	C	T	C	T	-0.053996	-0.0295417	0.1486	0.181299	FALSE	FALSE	FALSE	19	44908684	0.00194111	0.00953235	410385	OSA	TRUE	reported	textfile	4.2e-08	19	45411941	0.009848	158559	Chicken liking	TRUE	reported	2	TRUE	0.000189563	30.0623
rs11859365	C	A	C	A	0.068792	-0.0128312	0.2537	0.315781	FALSE	FALSE	FALSE	16	83650340	0.101532	0.00783599	410385	OSA	TRUE	reported	textfile	3.45e-10	16	83683945	0.010957	140886	Capers liking	TRUE	reported	2	TRUE	0.000279707	39.4173
rs12773105	T	C	T	C	0.057523	0.00559462	0.5014	0.468403	FALSE	FALSE	FALSE	10	116265803	0.442463	0.00728427	410385	OSA	TRUE	reported	textfile	1.7e-09	10	118025315	0.009544	140886	Capers liking	TRUE	reported	2	TRUE	0.000257776	36.3259
rs2732631	T	G	T	G	-0.092701	0.00769546	0.2259	0.0826847	FALSE	FALSE	FALSE	17	46211866	0.561626	0.0132582	410385	OSA	TRUE	reported	textfile	5.8e-16	17	44289232	0.01145	140886	Capers liking	TRUE	reported	2	TRUE	0.000465038	65.5468
rs3105049	T	C	T	C	-0.077736	-0.000821729	0.7279	0.766795	FALSE	FALSE	FALSE	13	55367374	0.923898	0.00860228	410385	OSA	TRUE	reported	textfile	4.83e-13	13	55941509	0.010749	140886	Capers liking	TRUE	reported	2	TRUE	0.00037109	52.3
rs3134798	A	G	A	G	-0.061521	9.87647e-05	0.7189	0.636519	FALSE	FALSE	FALSE	6	32216928	0.989553	0.00754297	410385	OSA	TRUE	reported	textfile	6.23e-09	6	32184705	0.010586	140886	Capers liking	TRUE	reported	2	TRUE	0.000239669	33.7736
rs4560534	A	G	A	G	0.057324	0.00148611	0.5346	0.54424	FALSE	FALSE	FALSE	5	106559662	0.841019	0.00740868	410385	OSA	TRUE	reported	textfile	1.02e-08	5	105895363	0.010006	140886	Capers liking	TRUE	reported	2	TRUE	0.000232907	32.8205
rs4678791	G	A	G	A	-0.052839	-0.00293705	0.5638	0.420789	FALSE	FALSE	FALSE	3	35672345	0.691181	0.00739342	410385	OSA	TRUE	reported	textfile	3.68e-08	3	35713837	0.009595	140886	Capers liking	TRUE	reported	2	TRUE	0.000215208	30.3259
rs504675	T	C	T	C	0.100596	-0.0147095	0.3515	0.420323	FALSE	FALSE	FALSE	2	44927550	0.0460819	0.00737451	410385	OSA	TRUE	reported	textfile	8.13e-24	2	45154689	0.009992	140886	Capers liking	TRUE	reported	2	TRUE	0.000718913	101.356
rs62244860	G	A	G	A	0.054478	-0.00125886	0.4362	0.396082	FALSE	FALSE	FALSE	3	71498439	0.865436	0.00742875	410385	OSA	TRUE	reported	textfile	1.46e-08	3	71547590	0.009612	140886	Capers liking	TRUE	reported	2	TRUE	0.000227954	32.1224
rs7998448	C	T	C	T	0.064329	-0.0134409	0.7674	0.775427	FALSE	FALSE	FALSE	13	107493851	0.122204	0.00869628	410385	OSA	TRUE	reported	textfile	1.4e-08	13	108146199	0.011334	140886	Capers liking	TRUE	reported	2	TRUE	0.000228602	32.2137
rs9527736	A	G	A	G	0.057757	-0.0197396	0.7046	0.722208	FALSE	FALSE	FALSE	13	57962014	0.0149951	0.00811496	410385	OSA	TRUE	reported	textfile	3.55e-08	13	58536148	0.010477	140886	Capers liking	TRUE	reported	2	TRUE	0.000215662	30.3899
rs11665326	G	A	G	A	-0.049836	0.0169652	0.4741	0.582877	FALSE	FALSE	FALSE	18	53381124	0.0211651	0.00736008	410385	OSA	TRUE	reported	textfile	7.38e-09	18	50907494	0.008618	142261	Bell pepper liking	TRUE	reported	2	TRUE	0.00023501	33.4401
rs2991927	G	A	G	A	0.050262	0.0163515	0.6421	0.671995	FALSE	FALSE	FALSE	10	84838818	0.035443	0.00777435	410385	OSA	TRUE	reported	textfile	2.82e-08	10	86598574	0.00905	158442	Beef/steak liking	TRUE	reported	2	TRUE	0.000194638	30.8444
rs429358	C	T	C	T	-0.099563	-0.0295417	0.1486	0.181299	FALSE	FALSE	FALSE	19	44908684	0.00194111	0.00953235	410385	OSA	TRUE	reported	textfile	4.5e-16	19	45411941	0.012251	158442	Beef/steak liking	TRUE	reported	2	TRUE	0.000416679	66.0461
rs62250717	G	C	G	C	-0.049264	-0.0205799	0.3699	0.413135	FALSE	TRUE	FALSE	3	85472840	0.00530139	0.00738125	410385	OSA	TRUE	reported	textfile	4.2e-08	3	85521990	0.008984	158442	Beef/steak liking	TRUE	reported	2	TRUE	0.000189744	30.0687
rs913264	T	C	T	C	-0.056049	-0.00354955	0.3028	0.250403	FALSE	FALSE	FALSE	9	129181859	0.674267	0.00844529	410385	OSA	TRUE	reported	textfile	3.04e-09	9	131944138	0.009451	158442	Beef/steak liking	TRUE	reported	2	TRUE	0.000221929	35.1702
rs9393688	T	A	T	A	-0.058879	0.0075062	0.264	0.413432	FALSE	TRUE	FALSE	6	26206946	0.3094	0.0073845	410385	OSA	TRUE	reported	textfile	2.72e-09	6	26207174	0.009896	158442	Beef/steak liking	TRUE	reported	2	TRUE	0.000223375	35.3994
rs3759584	C	T	C	T	-0.050367	-0.00376078	0.3667	0.310352	FALSE	FALSE	FALSE	14	103524462	0.633264	0.00788194	410385	OSA	TRUE	reported	textfile	5.07e-09	14	103990799	0.008615	158387	BBQ/grilled meat liking	TRUE	reported	2	TRUE	0.000215759	34.1803
rs429358	C	T	C	T	-0.10406	-0.0295417	0.1486	0.181299	FALSE	FALSE	FALSE	19	44908684	0.00194111	0.00953235	410385	OSA	TRUE	reported	textfile	4.58e-19	19	45411941	0.011659	158387	BBQ/grilled meat liking	TRUE	reported	2	TRUE	0.000502698	79.6599
rs6424510	T	G	T	G	-0.049456	-0.00544927	0.4974	0.559979	FALSE	FALSE	FALSE	1	73089031	0.456836	0.00732362	410385	OSA	TRUE	reported	textfile	2.3e-09	1	73554714	0.008275	158387	BBQ/grilled meat liking	TRUE	reported	2	TRUE	0.000225468	35.7188
rs76395182	G	T	G	T	-0.059387	-0.0204869	0.3528	0.413351	FALSE	FALSE	FALSE	3	85498187	0.00553886	0.00738557	410385	OSA	TRUE	reported	textfile	1.22e-11	3	85547337	0.008756	158387	BBQ/grilled meat liking	TRUE	reported	2	TRUE	0.000290353	46.0008
rs12602513	G	A	G	A	-0.042834	0.00130204	0.3729	0.328051	FALSE	FALSE	FALSE	17	40003491	0.866348	0.00773647	410385	OSA	TRUE	reported	textfile	4.41e-08	17	38159744	0.007824	159364	Adding butter to bread liking	TRUE	reported	2	TRUE	0.000188039	29.9719
rs2368062	C	T	C	T	-0.047369	-0.00155853	0.3727	0.34249	FALSE	FALSE	FALSE	7	143999022	0.838864	0.00766441	410385	OSA	TRUE	reported	textfile	1.42e-09	7	143696115	0.007822	159364	Adding butter to bread liking	TRUE	reported	2	TRUE	0.000230071	36.6731
rs429358	C	T	C	T	-0.123306	-0.0295417	0.1486	0.181299	FALSE	FALSE	FALSE	19	44908684	0.00194111	0.00953235	410385	OSA	TRUE	reported	textfile	7.91e-31	19	45411941	0.010674	159364	Adding butter to bread liking	TRUE	reported	2	TRUE	0.000836682	133.447
rs9490002	A	G	A	G	0.040677	-0.0024929	0.4655	0.460522	FALSE	FALSE	FALSE	6	98331134	0.00105557	0.019	408317	snoring	TRUE	reported	textfile	2.06e-08	6	98331134	0.007253	157610	Whole grain cereal liking	TRUE	reported	2	TRUE	0.000199523	31.4526
rs11250033	A	G	A	G	-0.04924	-0.000798884	0.6276	0.627316	FALSE	FALSE	FALSE	8	10431422	0.00108422	0.52	408317	snoring	TRUE	reported	textfile	1.11e-08	8	10431422	0.008613	159491	White bread liking	TRUE	reported	2	TRUE	0.000204881	32.683
rs12137388	T	C	T	C	-0.047808	-0.000154603	0.4758	0.47542	FALSE	FALSE	FALSE	1	73635313	0.00104966	0.93	408317	snoring	TRUE	reported	textfile	9.15e-09	1	73635313	0.008319	159491	White bread liking	TRUE	reported	2	TRUE	0.00020703	33.0258
rs814573	T	A	T	A	-0.087523	-0.00545462	0.1806	0.186888	FALSE	TRUE	FALSE	19	45424351	0.0013758	6.1e-05	408317	snoring	TRUE	reported	textfile	3.2e-15	19	45424351	0.011099	159491	White bread liking	TRUE	reported	2	TRUE	0.000389737	62.1829
rs10140768	C	T	C	T	0.0609837	0.000106555	0.3784	0.377675	FALSE	FALSE	FALSE	14	40913610	0.00107747	0.91	408317	snoring	TRUE	reported	textfile	8.38e-10	14	40913610	0.00993611	147344	F-strong vegetable liking (derived food-liking factor)	TRUE	reported	2	TRUE	0.000255594	37.6695
rs10767910	G	A	G	A	0.0612087	-0.00115745	0.4436	0.442415	FALSE	FALSE	FALSE	11	32039609	0.00106397	0.28	408317	snoring	TRUE	reported	textfile	2.78e-10	11	32039609	0.0096997	147344	F-strong vegetable liking (derived food-liking factor)	TRUE	reported	2	TRUE	0.000270184	39.8203
rs11012794	G	A	G	A	0.0696913	-0.00142912	0.2932	0.708028	FALSE	FALSE	FALSE	10	22105035	0.00115156	0.23	408317	snoring	TRUE	reported	textfile	4.59e-11	10	22105035	0.0105856	147344	F-strong vegetable liking (derived food-liking factor)	TRUE	reported	2	TRUE	0.000294077	43.3428
rs11216452	A	G	A	G	0.0579652	-0.00139252	0.442	0.443446	FALSE	FALSE	FALSE	11	117424804	0.00105654	0.17	408317	snoring	TRUE	reported	textfile	2.32e-09	11	117424804	0.0097033	147344	F-strong vegetable liking (derived food-liking factor)	TRUE	reported	2	TRUE	0.000242134	35.6853
rs112725644	A	C	A	C	-0.0597592	-0.00107211	0.418	0.581004	FALSE	FALSE	FALSE	9	128543100	0.00106549	0.3	408317	snoring	TRUE	reported	textfile	9.56e-10	9	128543100	0.00977007	147344	F-strong vegetable liking (derived food-liking factor)	TRUE	reported	2	TRUE	0.000253845	37.4117
rs12214204	G	A	G	A	-0.0734792	0.00258741	0.1699	0.170918	FALSE	FALSE	FALSE	6	157390672	0.00139251	0.06	408317	snoring	TRUE	reported	textfile	1.03e-08	6	157390672	0.0128317	147344	F-strong vegetable liking (derived food-liking factor)	TRUE	reported	2	TRUE	0.000222498	32.7907
rs12492113	A	G	A	G	-0.0853971	-0.00161244	0.1248	0.125107	FALSE	FALSE	FALSE	3	50521402	0.00158786	0.28	408317	snoring	TRUE	reported	textfile	4.72e-09	3	50521402	0.014581	147344	F-strong vegetable liking (derived food-liking factor)	TRUE	reported	2	TRUE	0.000232744	34.301
rs2799081	C	T	C	T	-0.0683009	-0.000505688	0.2851	0.286135	FALSE	FALSE	FALSE	6	28270584	0.00115529	0.68	408317	snoring	TRUE	reported	textfile	1.57e-10	6	28270584	0.010674	147344	F-strong vegetable liking (derived food-liking factor)	TRUE	reported	2	TRUE	0.000277809	40.9444
rs28025	G	A	G	A	0.0682079	-0.000674587	0.3032	0.302322	FALSE	FALSE	FALSE	5	102537379	0.00113659	0.55	408317	snoring	TRUE	reported	textfile	7.72e-11	5	102537379	0.010484	147344	F-strong vegetable liking (derived food-liking factor)	TRUE	reported	2	TRUE	0.000287179	42.3258
rs303753	A	G	A	G	-0.0580599	0.00135934	0.3435	0.346689	FALSE	FALSE	FALSE	18	21074922	0.0011069	0.23	408317	snoring	TRUE	reported	textfile	1.06e-08	18	21074922	0.0101477	147344	F-strong vegetable liking (derived food-liking factor)	TRUE	reported	2	TRUE	0.000222121	32.7351
rs336614	C	T	C	T	-0.066772	0.000853896	0.4058	0.59769	FALSE	FALSE	FALSE	3	18631906	0.00106769	0.39	408317	snoring	TRUE	reported	textfile	1.02e-11	3	18631906	0.00981353	147344	F-strong vegetable liking (derived food-liking factor)	TRUE	reported	2	TRUE	0.0003141	46.2948
rs35166611	T	G	T	G	0.0603871	-0.00126438	0.3485	0.348917	FALSE	FALSE	FALSE	11	66115782	0.00109645	0.24	408317	snoring	TRUE	reported	textfile	2.36e-09	11	66115782	0.0101132	147344	F-strong vegetable liking (derived food-liking factor)	TRUE	reported	2	TRUE	0.00024192	35.6537
rs3802764	A	T	A	T	0.0612469	-0.00336742	0.3855	0.380877	FALSE	TRUE	FALSE	11	95514599	0.00107598	0.0026	408317	snoring	TRUE	reported	textfile	6.17e-10	11	95514599	0.00990089	147344	F-strong vegetable liking (derived food-liking factor)	TRUE	reported	2	TRUE	0.000259641	38.266
rs544567	G	T	G	T	-0.0659618	0.00228688	0.2324	0.233745	FALSE	FALSE	FALSE	8	93501828	0.00123844	0.062	408317	snoring	TRUE	reported	textfile	7.41e-09	8	93501828	0.0114094	147344	F-strong vegetable liking (derived food-liking factor)	TRUE	reported	2	TRUE	0.000226793	33.4238
rs56933582	C	T	C	T	0.0987657	-0.00118444	0.0932	0.092899	FALSE	FALSE	FALSE	3	114638145	0.00180235	0.5	408317	snoring	TRUE	reported	textfile	2.55e-09	3	114638145	0.0165762	147344	F-strong vegetable liking (derived food-liking factor)	TRUE	reported	2	TRUE	0.000240883	35.5008
rs6726368	C	G	C	G	-0.0621904	0.00218492	0.3213	0.320654	FALSE	TRUE	FALSE	2	60330305	0.00113478	0.052	408317	snoring	TRUE	reported	textfile	1.67e-09	2	60330305	0.0103194	147344	F-strong vegetable liking (derived food-liking factor)	TRUE	reported	2	TRUE	0.000246433	36.319
rs7515502	G	C	G	C	0.0718991	-0.000420726	0.176	0.174267	FALSE	TRUE	FALSE	1	6963402	0.00138052	0.77	408317	snoring	TRUE	reported	textfile	1.33e-08	1	6963402	0.012654	147344	F-strong vegetable liking (derived food-liking factor)	TRUE	reported	2	TRUE	0.00021906	32.2839
rs7610856	A	C	A	C	0.0662542	-0.000218346	0.4323	0.430618	FALSE	FALSE	FALSE	3	71579022	0.00105914	0.88	408317	snoring	TRUE	reported	textfile	9.68e-12	3	71579022	0.00972737	147344	F-strong vegetable liking (derived food-liking factor)	TRUE	reported	2	TRUE	0.00031475	46.3907
rs77528088	T	C	T	C	-0.131755	0.000914833	0.0508	0.052467	FALSE	FALSE	FALSE	18	52859357	0.00235953	0.66	408317	snoring	TRUE	reported	textfile	1.93e-09	18	52859357	0.0219451	147344	F-strong vegetable liking (derived food-liking factor)	TRUE	reported	2	TRUE	0.00024458	36.0458
rs7778330	G	A	G	A	0.0576201	-0.00202433	0.324	0.674219	FALSE	FALSE	FALSE	7	157809781	0.00111676	0.072	408317	snoring	TRUE	reported	textfile	2.19e-08	7	157809781	0.0102968	147344	F-strong vegetable liking (derived food-liking factor)	TRUE	reported	2	TRUE	0.00021248	31.314
rs9320747	G	T	G	T	0.0568871	-0.0026449	0.4713	0.466384	FALSE	FALSE	FALSE	6	98310291	0.00105011	0.012	408317	snoring	TRUE	reported	textfile	3.8e-09	6	98310291	0.00965371	147344	F-strong vegetable liking (derived food-liking factor)	TRUE	reported	2	TRUE	0.000235615	34.7243
rs9323990	A	G	A	G	0.0546314	-0.000892972	0.3775	0.37843	FALSE	FALSE	FALSE	14	98587670	0.00107958	0.4	408317	snoring	TRUE	reported	textfile	3.89e-08	14	98587670	0.00994076	147344	F-strong vegetable liking (derived food-liking factor)	TRUE	reported	2	TRUE	0.000204938	30.2023
rs9527736	A	G	A	G	0.0871355	-0.00328312	0.2966	0.699783	FALSE	FALSE	FALSE	13	58536148	0.0011419	0.0032	408317	snoring	TRUE	reported	textfile	1.47e-16	13	58536148	0.0105502	147344	F-strong vegetable liking (derived food-liking factor)	TRUE	reported	2	TRUE	0.000462737	68.2123
rs9884984	A	G	A	G	-0.0586304	0.00126672	0.3422	0.661526	FALSE	FALSE	FALSE	4	106143948	0.00110493	0.23	408317	snoring	TRUE	reported	textfile	7.81e-09	4	106143948	0.0101569	147344	F-strong vegetable liking (derived food-liking factor)	TRUE	reported	2	TRUE	0.000226096	33.3211
rs59698523	C	T	C	T	-0.043653	-0.00214032	0.4564	0.454501	FALSE	FALSE	FALSE	6	126733094	0.00104941	0.034	408317	snoring	TRUE	reported	textfile	8.82e-10	6	126733094	0.007121	157246	Soy sauce liking	TRUE	reported	2	TRUE	0.000238926	37.5786
rs10168014	G	A	G	A	0.0798472	-0.00032856	0.1976	0.803406	FALSE	FALSE	FALSE	2	162105737	0.00132015	0.83	408317	snoring	TRUE	reported	textfile	3.48e-08	2	162105737	0.0144769	157915	F-savoury food liking (derived food-liking factor)	TRUE	reported	2	TRUE	0.000192603	30.4204
rs115003386	C	G	C	G	-0.155408	-0.00289798	0.047	0.046616	FALSE	TRUE	FALSE	3	155310977	0.00251802	0.28	408317	snoring	TRUE	reported	textfile	1.16e-08	3	155310977	0.0272375	157915	F-savoury food liking (derived food-liking factor)	TRUE	reported	2	TRUE	0.00020611	32.5542
rs11637716	C	T	C	T	0.0633302	0.000971745	0.4422	0.557183	FALSE	FALSE	FALSE	15	51965186	0.00105469	0.35	408317	snoring	TRUE	reported	textfile	4.86e-08	15	51965186	0.0116069	157915	F-savoury food liking (derived food-liking factor)	TRUE	reported	2	TRUE	0.00018849	29.7706
rs11859365	C	A	C	A	0.115221	0.000106049	0.2532	0.253722	FALSE	FALSE	FALSE	16	83683945	0.00119899	0.95	408317	snoring	TRUE	reported	textfile	3.57e-18	16	83683945	0.0132565	157915	F-savoury food liking (derived food-liking factor)	TRUE	reported	2	TRUE	0.000478156	75.5433
rs12629607	C	T	C	T	-0.105388	-0.000879891	0.3501	0.648784	FALSE	FALSE	FALSE	3	85583608	0.00109269	0.43	408317	snoring	TRUE	reported	textfile	2.77e-18	3	85583608	0.0120849	157915	F-savoury food liking (derived food-liking factor)	TRUE	reported	2	TRUE	0.000481351	76.0483
rs13029813	C	T	C	T	-0.0745298	-0.00149005	0.3382	0.338043	FALSE	FALSE	FALSE	2	207046344	0.00110397	0.18	408317	snoring	TRUE	reported	textfile	9.55e-10	2	207046344	0.0121846	157915	F-savoury food liking (derived food-liking factor)	TRUE	reported	2	TRUE	0.000236869	37.4136
rs1411112	A	G	A	G	-0.110224	-0.000383526	0.1116	0.11165	FALSE	FALSE	FALSE	1	204679248	0.00168051	0.84	408317	snoring	TRUE	reported	textfile	1.74e-09	1	204679248	0.0183074	157915	F-savoury food liking (derived food-liking factor)	TRUE	reported	2	TRUE	0.000229497	36.2489
rs1603460	T	G	T	G	-0.0646235	0.000450069	0.4238	0.422375	FALSE	FALSE	FALSE	12	23092626	0.0010594	0.67	408317	snoring	TRUE	reported	textfile	3.03e-08	12	23092626	0.0116653	157915	F-savoury food liking (derived food-liking factor)	TRUE	reported	2	TRUE	0.000194303	30.689
rs2110529	C	T	C	T	-0.0749333	0.000731385	0.4716	0.473328	FALSE	FALSE	FALSE	2	59497127	0.00104876	0.49	408317	snoring	TRUE	reported	textfile	8.64e-11	2	59497127	0.0115477	157915	F-savoury food liking (derived food-liking factor)	TRUE	reported	2	TRUE	0.000266575	42.107
rs2236295	T	G	T	G	0.0903815	-0.000189724	0.3992	0.405077	FALSE	FALSE	FALSE	10	64564892	0.00106876	0.83	408317	snoring	TRUE	reported	textfile	1.61e-14	10	64564892	0.0117707	157915	F-savoury food liking (derived food-liking factor)	TRUE	reported	2	TRUE	0.000373222	58.9586
rs3105049	T	C	T	C	-0.132189	-0.00292324	0.2715	0.728749	FALSE	FALSE	FALSE	13	55941509	0.00117519	0.012	408317	snoring	TRUE	reported	textfile	2.02e-24	13	55941509	0.0129617	157915	F-savoury food liking (derived food-liking factor)	TRUE	reported	2	TRUE	0.000658191	104.005
rs34958196	A	G	A	G	-0.0958294	0.00237725	0.1281	0.130418	FALSE	FALSE	FALSE	7	73043101	0.00154986	0.14	408317	snoring	TRUE	reported	textfile	2.76e-08	7	73043101	0.0172487	157915	F-savoury food liking (derived food-liking factor)	TRUE	reported	2	TRUE	0.000195424	30.8661
rs41271151	G	C	G	C	0.0895101	0.00219723	0.1615	0.158487	FALSE	TRUE	FALSE	9	23692125	0.0014492	0.15	408317	snoring	TRUE	reported	textfile	1.1e-08	9	23692125	0.0156648	157915	F-savoury food liking (derived food-liking factor)	TRUE	reported	2	TRUE	0.000206719	32.6504
rs58449464	C	T	C	T	0.0956401	0.00375806	0.2647	0.263828	FALSE	FALSE	FALSE	2	77334916	0.00120559	0.0026	408317	snoring	TRUE	reported	textfile	2.49e-13	2	77334916	0.0130663	157915	F-savoury food liking (derived food-liking factor)	TRUE	reported	2	TRUE	0.000339157	53.5755
rs6421143	G	A	G	A	0.0877304	-0.00117392	0.3333	0.332426	FALSE	FALSE	FALSE	5	153120718	0.0011082	0.31	408317	snoring	TRUE	reported	textfile	7.28e-13	5	153120718	0.0122287	157915	F-savoury food liking (derived food-liking factor)	TRUE	reported	2	TRUE	0.000325817	51.4676
rs6808550	G	A	G	A	0.0890074	0.000117782	0.4275	0.572272	FALSE	FALSE	FALSE	3	25107866	0.0010584	0.87	408317	snoring	TRUE	reported	textfile	2.19e-14	3	25107866	0.0116522	157915	F-savoury food liking (derived food-liking factor)	TRUE	reported	2	TRUE	0.000369363	58.3488
rs7872912	T	C	T	C	0.0718201	0.00101612	0.4713	0.475342	FALSE	FALSE	FALSE	9	15761077	0.00104788	0.3	408317	snoring	TRUE	reported	textfile	5e-10	9	15761077	0.0115481	157915	F-savoury food liking (derived food-liking factor)	TRUE	reported	2	TRUE	0.000244874	38.6783
rs838133	G	A	G	A	0.131004	0.00075192	0.4506	0.547974	FALSE	FALSE	FALSE	19	49259529	0.00108151	0.52	408317	snoring	TRUE	reported	textfile	1.21e-29	19	49259529	0.0115857	157915	F-savoury food liking (derived food-liking factor)	TRUE	reported	2	TRUE	0.000809001	127.855
rs921966	C	T	C	T	-0.0739007	-0.0033008	0.3945	0.603591	FALSE	FALSE	FALSE	2	104319974	0.0010673	0.0016	408317	snoring	TRUE	reported	textfile	3.71e-10	2	104319974	0.0117946	157915	F-savoury food liking (derived food-liking factor)	TRUE	reported	2	TRUE	0.000248542	39.2578
rs1121954	C	T	C	T	-0.0815331	-0.00229034	0.2708	0.270825	FALSE	FALSE	FALSE	2	159387015	0.00118104	0.059	408317	snoring	TRUE	reported	textfile	3e-10	2	159387015	0.0129438	158684	F-savour/caloric food liking (derived food-liking factor)	TRUE	reported	2	TRUE	0.000249977	39.6768
rs12024497	G	T	G	T	-0.0670763	-0.00158483	0.4142	0.411787	FALSE	FALSE	FALSE	1	91151544	0.00108663	0.11	408317	snoring	TRUE	reported	textfile	9.23e-09	1	91151544	0.011677	158684	F-savour/caloric food liking (derived food-liking factor)	TRUE	reported	2	TRUE	0.0002079	32.9968
rs12682352	C	T	C	T	-0.0910285	-0.000118069	0.4742	0.473674	FALSE	FALSE	FALSE	8	8646246	0.00104862	0.9	408317	snoring	TRUE	reported	textfile	2.74e-15	8	8646246	0.0115191	158684	F-savour/caloric food liking (derived food-liking factor)	TRUE	reported	2	TRUE	0.00039338	62.4469
rs2447097	G	T	G	T	0.0751993	0.000461045	0.4608	0.542375	FALSE	FALSE	FALSE	17	2278064	0.00105378	0.63	408317	snoring	TRUE	reported	textfile	7.18e-11	17	2278064	0.0115393	158684	F-savour/caloric food liking (derived food-liking factor)	TRUE	reported	2	TRUE	0.000267559	42.4682
rs429358	C	T	C	T	-0.162062	-0.00403844	0.1486	0.155628	FALSE	FALSE	FALSE	19	45411941	0.00144191	0.0043	408317	snoring	TRUE	reported	textfile	1.22e-23	19	45411941	0.0161709	158684	F-savour/caloric food liking (derived food-liking factor)	TRUE	reported	2	TRUE	0.000632542	100.436
rs4350094	T	C	T	C	0.0663366	0.00128424	0.4708	0.470112	FALSE	FALSE	FALSE	8	143378869	0.00104752	0.23	408317	snoring	TRUE	reported	textfile	8.58e-09	8	143378869	0.0115234	158684	F-savour/caloric food liking (derived food-liking factor)	TRUE	reported	2	TRUE	0.000208794	33.1388
rs4649981	A	G	A	G	-0.0776122	0.000532475	0.4664	0.465304	FALSE	FALSE	FALSE	1	73652349	0.00104869	0.54	408317	snoring	TRUE	reported	textfile	1.68e-11	1	73652349	0.0115298	158684	F-savour/caloric food liking (derived food-liking factor)	TRUE	reported	2	TRUE	0.000285468	45.3115
rs61779135	A	G	A	G	-0.0700527	-0.0039976	0.3948	0.395091	FALSE	FALSE	FALSE	1	21532625	0.00107346	0.00034	408317	snoring	TRUE	reported	textfile	2.63e-09	1	21532625	0.0117672	158684	F-savour/caloric food liking (derived food-liking factor)	TRUE	reported	2	TRUE	0.000223293	35.4405
rs73288458	G	C	G	C	-0.0690821	-0.000417161	0.3103	0.309943	FALSE	TRUE	FALSE	20	43433547	0.00114119	0.73	408317	snoring	TRUE	reported	textfile	2.76e-08	20	43433547	0.0124334	158684	F-savour/caloric food liking (derived food-liking factor)	TRUE	reported	2	TRUE	0.000194507	30.8708
rs7587672	C	G	C	G	-0.0800923	-0.00165132	0.2606	0.261051	FALSE	TRUE	FALSE	2	191723275	0.00118915	0.15	408317	snoring	TRUE	reported	textfile	9.82e-10	2	191723275	0.0131034	158684	F-savour/caloric food liking (derived food-liking factor)	TRUE	reported	2	TRUE	0.000235385	37.3602
rs76395182	G	T	G	T	-0.071549	-0.00269778	0.3529	0.352052	FALSE	FALSE	FALSE	3	85547337	0.00110582	0.016	408317	snoring	TRUE	reported	textfile	2.78e-09	3	85547337	0.0120365	158684	F-savour/caloric food liking (derived food-liking factor)	TRUE	reported	2	TRUE	0.000222628	35.3349
rs9393688	T	A	T	A	-0.0779561	-0.000988451	0.2641	0.260429	FALSE	TRUE	FALSE	6	26207174	0.00119368	0.36	408317	snoring	TRUE	reported	textfile	2.3e-09	6	26207174	0.0130472	158684	F-savour/caloric food liking (derived food-liking factor)	TRUE	reported	2	TRUE	0.000224924	35.6995
rs13262595	G	A	G	A	0.054601	0.00311233	0.5638	0.560136	FALSE	FALSE	FALSE	8	143316970	0.00105159	0.0028	408317	snoring	TRUE	reported	textfile	1.96e-09	8	143316970	0.009096	154673	Salami liking	TRUE	reported	2	TRUE	0.000232908	36.0325
rs136561	T	G	T	G	0.056943	2.31875e-05	0.3687	0.367299	FALSE	FALSE	FALSE	22	27259889	0.00108471	0.94	408317	snoring	TRUE	reported	textfile	1.12e-09	22	27259889	0.009343	154673	Salami liking	TRUE	reported	2	TRUE	0.000240098	37.1452
rs1385782	A	C	A	C	-0.069896	0.000450626	0.2062	0.206393	FALSE	FALSE	FALSE	4	152883547	0.00129006	0.76	408317	snoring	TRUE	reported	textfile	3.75e-10	4	152883547	0.011155	154673	Salami liking	TRUE	reported	2	TRUE	0.00025377	39.2609
rs1888371	A	G	A	G	0.056398	0.000594865	0.4116	0.411153	FALSE	FALSE	FALSE	14	20594389	0.00106206	0.53	408317	snoring	TRUE	reported	textfile	8.57e-10	14	20594389	0.009192	154673	Salami liking	TRUE	reported	2	TRUE	0.000243325	37.6445
rs35924948	C	G	C	G	-0.063182	-0.00205387	0.2216	0.222728	FALSE	TRUE	FALSE	11	126612329	0.00127252	0.08	408317	snoring	TRUE	reported	textfile	1.02e-08	11	126612329	0.011029	154673	Salami liking	TRUE	reported	2	TRUE	0.000212133	32.8178
rs42850	A	G	A	G	-0.066348	-0.0015522	0.5871	0.589277	FALSE	FALSE	FALSE	5	88019474	0.00106229	0.14	408317	snoring	TRUE	reported	textfile	4.89e-13	5	88019474	0.009176	154673	Salami liking	TRUE	reported	2	TRUE	0.0003379	52.2809
rs504675	T	C	T	C	0.061459	0.00148479	0.3509	0.349735	FALSE	FALSE	FALSE	2	45154689	0.00109721	0.18	408317	snoring	TRUE	reported	textfile	8.58e-11	2	45154689	0.009468	154673	Salami liking	TRUE	reported	2	TRUE	0.000272346	42.1356
rs62244886	G	C	G	C	0.051303	-0.000286285	0.3989	0.396171	FALSE	TRUE	FALSE	3	71587392	0.00107019	0.83	408317	snoring	TRUE	reported	textfile	2.73e-08	3	71587392	0.009228	154673	Salami liking	TRUE	reported	2	TRUE	0.000199788	30.9076
rs77132475	G	T	G	T	-0.068468	-0.00223827	0.7063	0.707357	FALSE	FALSE	FALSE	13	56156304	0.00118073	0.054	408317	snoring	TRUE	reported	textfile	2.19e-11	13	56156304	0.010227	154673	Salami liking	TRUE	reported	2	TRUE	0.000289693	44.8201
rs9929436	C	G	C	G	0.053091	-0.00131848	0.3381	0.339007	FALSE	TRUE	FALSE	16	83661215	0.00111056	0.23	408317	snoring	TRUE	reported	textfile	3.34e-08	16	83661215	0.009611	154673	Salami liking	TRUE	reported	2	TRUE	0.000197244	30.514
rs186775337	C	T	C	T	-0.040113	-0.00282726	0.3988	0.396946	FALSE	FALSE	FALSE	2	206956260	0.00107788	0.0091	408317	snoring	TRUE	reported	textfile	2.86e-08	2	206956260	0.007226	158556	Roast chicken liking	TRUE	reported	2	TRUE	0.000194315	30.8155
rs429358	C	T	C	T	-0.059079	-0.00403844	0.1486	0.155628	FALSE	FALSE	FALSE	19	45411941	0.00144191	0.0043	408317	snoring	TRUE	reported	textfile	2.17e-09	19	45411941	0.009869	158556	Roast chicken liking	TRUE	reported	2	TRUE	0.000225964	35.8356
rs8083301	T	A	T	A	-0.054585	-0.00149698	0.6491	0.646339	FALSE	TRUE	FALSE	18	21078579	0.00110602	0.18	408317	snoring	TRUE	reported	textfile	1.93e-13	18	21078579	0.00742	158556	Roast chicken liking	TRUE	reported	2	TRUE	0.000341199	54.117
rs10789907	C	A	C	A	0.045647	0.000620875	0.5159	0.515923	FALSE	FALSE	FALSE	11	112559814	0.00105871	0.53	408317	snoring	TRUE	reported	textfile	2.53e-08	11	112559814	0.008192	158624	Red meat liking	TRUE	reported	2	TRUE	0.0001957	31.0484
rs2991927	G	A	G	A	0.046307	0.00299949	0.6421	0.640534	FALSE	FALSE	FALSE	10	86598574	0.00108678	0.0049	408317	snoring	TRUE	reported	textfile	3.87e-08	10	86598574	0.008422	158624	Red meat liking	TRUE	reported	2	TRUE	0.000190551	30.2313
rs429358	C	T	C	T	-0.094437	-0.00403844	0.1486	0.155628	FALSE	FALSE	FALSE	19	45411941	0.00144191	0.0043	408317	snoring	TRUE	reported	textfile	1.25e-16	19	45411941	0.011401	158624	Red meat liking	TRUE	reported	2	TRUE	0.000432356	68.6109
rs62250717	G	C	G	C	-0.046066	-0.00265017	0.3699	0.369004	FALSE	TRUE	FALSE	3	85521990	0.00108018	0.016	408317	snoring	TRUE	reported	textfile	3.63e-08	3	85521990	0.008362	158624	Red meat liking	TRUE	reported	2	TRUE	0.000191288	30.3484
rs7531118	C	T	C	T	-0.056098	-0.00209926	0.5333	0.529914	FALSE	FALSE	FALSE	1	72837239	0.00105282	0.047	408317	snoring	TRUE	reported	textfile	5.95e-12	1	72837239	0.008151	158624	Red meat liking	TRUE	reported	2	TRUE	0.000298521	47.3661
rs9393688	T	A	T	A	-0.052439	-0.000988451	0.264	0.260429	FALSE	TRUE	FALSE	6	26207174	0.00119368	0.36	408317	snoring	TRUE	reported	textfile	1.27e-08	6	26207174	0.00921	158624	Red meat liking	TRUE	reported	2	TRUE	0.00020433	32.4178
rs1006945	T	G	T	G	-0.050471	0.000739965	0.5294	0.526938	FALSE	FALSE	FALSE	20	37458009	0.00104713	0.48	408317	snoring	TRUE	reported	textfile	3.21e-09	20	37458009	0.008522	158434	Pork chop liking	TRUE	reported	2	TRUE	0.000221338	35.0748
rs1620977	G	A	G	A	0.053982	0.00351114	0.7293	0.732284	FALSE	FALSE	FALSE	1	72729142	0.00117915	0.003	408317	snoring	TRUE	reported	textfile	1.8e-08	1	72729142	0.009583	158434	Pork chop liking	TRUE	reported	2	TRUE	0.000200244	31.7314
rs2893843	G	A	G	A	-0.052736	-0.000757219	0.3662	0.364163	FALSE	FALSE	FALSE	6	26338697	0.00109108	0.46	408317	snoring	TRUE	reported	textfile	2.97e-09	6	26338697	0.008887	158434	Pork chop liking	TRUE	reported	2	TRUE	0.000222208	35.2126
rs429358	C	T	C	T	-0.097043	-0.00403844	0.1486	0.155628	FALSE	FALSE	FALSE	19	45411941	0.00144191	0.0043	408317	snoring	TRUE	reported	textfile	6.02e-16	19	45411941	0.011993	158434	Pork chop liking	TRUE	reported	2	TRUE	0.00041309	65.4738
rs4908972	C	T	C	T	-0.055845	-0.000317719	0.5459	0.547813	FALSE	FALSE	FALSE	3	17796192	0.00105255	0.76	408317	snoring	TRUE	reported	textfile	7.41e-11	3	17796192	0.008574	158434	Pork chop liking	TRUE	reported	2	TRUE	0.000267693	42.4225
rs62250717	G	C	G	C	-0.056598	-0.00265017	0.3699	0.369004	FALSE	TRUE	FALSE	3	85521990	0.00108018	0.016	408317	snoring	TRUE	reported	textfile	1.27e-10	3	85521990	0.008796	158434	Pork chop liking	TRUE	reported	2	TRUE	0.000261258	41.4025
rs6425817	G	A	G	A	-0.055058	-0.000367658	0.6724	0.672708	FALSE	FALSE	FALSE	1	33873034	0.00111282	0.73	408317	snoring	TRUE	reported	textfile	1.31e-09	1	33873034	0.00907	158434	Pork chop liking	TRUE	reported	2	TRUE	0.000232529	36.8486
rs8083301	T	A	T	A	-0.04971	-0.00149698	0.6491	0.646339	FALSE	TRUE	FALSE	18	21078579	0.00110602	0.18	408317	snoring	TRUE	reported	textfile	3.57e-08	18	21078579	0.009019	158434	Pork chop liking	TRUE	reported	2	TRUE	0.000191707	30.3784
rs9747449	C	T	C	T	0.049669	0.00219025	0.5001	0.49867	FALSE	FALSE	FALSE	17	5270414	0.0010505	0.046	408317	snoring	TRUE	reported	textfile	6.14e-09	17	5270414	0.008543	158434	Pork chop liking	TRUE	reported	2	TRUE	0.000213309	33.8022
rs11012722	G	A	G	A	-0.057464	-0.000170696	0.2724	0.271772	FALSE	FALSE	FALSE	10	21772167	0.00117581	0.81	408317	snoring	TRUE	reported	textfile	3.2e-10	10	21772167	0.009135	158675	Plain yoghurt liking	TRUE	reported	2	TRUE	0.00024932	39.5703
rs1144168	A	G	A	G	-0.051776	-0.000474964	0.2523	0.252631	FALSE	FALSE	FALSE	6	91695668	0.00120534	0.81	408317	snoring	TRUE	reported	textfile	3.43e-08	6	91695668	0.009382	158675	Plain yoghurt liking	TRUE	reported	2	TRUE	0.0001919	30.4551
rs55894341	A	G	A	G	-0.051002	0.000672539	0.4129	0.412657	FALSE	FALSE	FALSE	14	20579465	0.00106079	0.49	408317	snoring	TRUE	reported	textfile	6.91e-10	14	20579465	0.008267	158675	Plain yoghurt liking	TRUE	reported	2	TRUE	0.000239809	38.0604
rs61443537	T	C	T	C	0.056975	-0.00162167	0.6424	0.642091	FALSE	FALSE	FALSE	1	213387460	0.00108862	0.14	408317	snoring	TRUE	reported	textfile	1.8e-11	1	213387460	0.008473	158675	Plain yoghurt liking	TRUE	reported	2	TRUE	0.00028488	45.2157
rs7542974	A	G	A	G	0.05511	-0.00367351	0.2518	0.248502	FALSE	FALSE	FALSE	1	72544704	0.00121194	0.0025	408317	snoring	TRUE	reported	textfile	4.71e-09	1	72544704	0.009407	158675	Plain yoghurt liking	TRUE	reported	2	TRUE	0.00021625	34.3205
rs9474019	T	C	T	C	0.081269	-0.00337957	0.0977	0.097745	FALSE	FALSE	FALSE	6	51354717	0.00177434	0.068	408317	snoring	TRUE	reported	textfile	3.91e-09	6	51354717	0.013799	158675	Plain yoghurt liking	TRUE	reported	2	TRUE	0.00021855	34.6856
rs1006945	T	G	T	G	-0.0674092	0.000739965	0.4705	0.526938	FALSE	FALSE	FALSE	20	37458009	0.00104713	0.48	408317	snoring	TRUE	reported	textfile	1.97e-08	20	37458009	0.0120056	158509	F-meat liking (derived food-liking factor)	TRUE	reported	2	TRUE	0.000198853	31.5258
rs11911432	G	T	G	T	0.0804206	-0.000420213	0.2292	0.228422	FALSE	FALSE	FALSE	21	34370555	0.0012483	0.75	408317	snoring	TRUE	reported	textfile	1.69e-08	21	34370555	0.0142567	158509	F-meat liking (derived food-liking factor)	TRUE	reported	2	TRUE	0.000200705	31.8195
rs186775337	C	T	C	T	-0.0751178	-0.00282726	0.3988	0.396946	FALSE	FALSE	FALSE	2	206956260	0.00107788	0.0091	408317	snoring	TRUE	reported	textfile	8.35e-10	2	206956260	0.012238	158509	F-meat liking (derived food-liking factor)	TRUE	reported	2	TRUE	0.000237636	37.6758
rs2733481	A	G	A	G	0.0709336	0.000519175	0.4507	0.449176	FALSE	FALSE	FALSE	3	17320397	0.00104973	0.6	408317	snoring	TRUE	reported	textfile	3.87e-09	3	17320397	0.0120434	158509	F-meat liking (derived food-liking factor)	TRUE	reported	2	TRUE	0.000218807	34.69
rs429358	C	T	C	T	-0.166912	-0.00403844	0.1486	0.155628	FALSE	FALSE	FALSE	19	45411941	0.00144191	0.0043	408317	snoring	TRUE	reported	textfile	3.86e-23	19	45411941	0.0168469	158509	F-meat liking (derived food-liking factor)	TRUE	reported	2	TRUE	0.000618894	98.1595
rs61880662	G	A	G	A	-0.0923115	-0.00321595	0.1491	0.148677	FALSE	FALSE	FALSE	11	30901989	0.00151174	0.037	408317	snoring	TRUE	reported	textfile	4.09e-08	11	30901989	0.0168236	158509	F-meat liking (derived food-liking factor)	TRUE	reported	2	TRUE	0.000189907	30.1072
rs72614026	C	T	C	T	0.157301	0.00195598	0.0492	0.049279	FALSE	FALSE	FALSE	8	143403979	0.00241589	0.4	408317	snoring	TRUE	reported	textfile	1.37e-08	8	143403979	0.0277057	158509	F-meat liking (derived food-liking factor)	TRUE	reported	2	TRUE	0.000203323	32.2345
rs75189942	T	C	T	C	-0.147684	-0.00400607	0.0534	0.053697	FALSE	FALSE	FALSE	3	62428323	0.00235516	0.093	408317	snoring	TRUE	reported	textfile	3.01e-08	3	62428323	0.0266528	158509	F-meat liking (derived food-liking factor)	TRUE	reported	2	TRUE	0.000193663	30.7028
rs76395182	G	T	G	T	-0.0834494	-0.00269778	0.3529	0.352052	FALSE	FALSE	FALSE	3	85547337	0.00110582	0.016	408317	snoring	TRUE	reported	textfile	2.84e-11	3	85547337	0.0125396	158509	F-meat liking (derived food-liking factor)	TRUE	reported	2	TRUE	0.000279321	44.2866
rs8083301	T	A	T	A	-0.0775902	0.00149698	0.3508	0.353661	FALSE	TRUE	FALSE	18	21078579	0.00110602	0.18	408317	snoring	TRUE	reported	textfile	6.44e-10	18	21078579	0.0125567	158509	F-meat liking (derived food-liking factor)	TRUE	reported	2	TRUE	0.000240825	38.1816
rs9393688	T	A	T	A	-0.08098	-0.000988451	0.2641	0.260429	FALSE	TRUE	FALSE	6	26207174	0.00119368	0.36	408317	snoring	TRUE	reported	textfile	2.56e-09	6	26207174	0.0135926	158509	F-meat liking (derived food-liking factor)	TRUE	reported	2	TRUE	0.000223872	35.4932
rs1069571	G	A	G	A	0.081235	0.00319969	0.9157	0.915823	FALSE	FALSE	FALSE	16	65873458	0.00189096	0.096	408317	snoring	TRUE	reported	textfile	1.52e-08	16	65873458	0.014351	159361	Mayonnaise liking	TRUE	reported	2	TRUE	0.000201026	32.0418
rs12329387	C	A	C	A	0.048936	0.00274955	0.4545	0.456674	FALSE	FALSE	FALSE	2	104197423	0.00106234	0.0091	408317	snoring	TRUE	reported	textfile	1.28e-09	2	104197423	0.008057	159361	Mayonnaise liking	TRUE	reported	2	TRUE	0.000231434	36.8897
rs12698842	T	G	T	G	0.046773	-0.000558863	0.3218	0.322298	FALSE	FALSE	FALSE	7	69542857	0.00111803	0.62	408317	snoring	TRUE	reported	textfile	3.26e-08	7	69542857	0.008461	159361	Mayonnaise liking	TRUE	reported	2	TRUE	0.000191726	30.5592
rs2157992	G	A	G	A	-0.043967	6.60531e-05	0.5362	0.534323	FALSE	FALSE	FALSE	17	15928885	0.00104905	0.97	408317	snoring	TRUE	reported	textfile	3.29e-08	17	15928885	0.007955	159361	Mayonnaise liking	TRUE	reported	2	TRUE	0.00019165	30.5469
rs35779991	C	T	C	T	0.049179	-9.23791e-05	0.5302	0.530685	FALSE	FALSE	FALSE	3	25090477	0.00105243	0.96	408317	snoring	TRUE	reported	textfile	7.43e-10	3	25090477	0.007986	159361	Mayonnaise liking	TRUE	reported	2	TRUE	0.000237911	37.9224
rs6435043	G	C	G	C	0.048853	0.00217238	0.3141	0.313222	FALSE	TRUE	FALSE	2	200900974	0.00112743	0.054	408317	snoring	TRUE	reported	textfile	1.12e-08	2	200900974	0.008549	159361	Mayonnaise liking	TRUE	reported	2	TRUE	0.000204871	32.6548
rs710361	T	C	T	C	-0.049973	-0.000918275	0.2637	0.264009	FALSE	FALSE	FALSE	5	87141484	0.00119537	0.46	408317	snoring	TRUE	reported	textfile	3.57e-08	5	87141484	0.009066	159361	Mayonnaise liking	TRUE	reported	2	TRUE	0.000190623	30.3832
rs7724361	G	A	G	A	-0.051711	0.00115541	0.5114	0.513584	FALSE	FALSE	FALSE	5	166810879	0.00104703	0.3	408317	snoring	TRUE	reported	textfile	6.71e-11	5	166810879	0.007921	159361	Mayonnaise liking	TRUE	reported	2	TRUE	0.000267367	42.6187
rs838133	G	A	G	A	0.073695	0.00075192	0.5494	0.547974	FALSE	FALSE	FALSE	19	49259529	0.00108151	0.52	408317	snoring	TRUE	reported	textfile	2.29e-19	19	49259529	0.008186	159361	Mayonnaise liking	TRUE	reported	2	TRUE	0.000508311	81.0452
rs9569324	A	G	A	G	-0.04969	-0.00252425	0.7037	0.703797	FALSE	FALSE	FALSE	13	56154467	0.00118112	0.03	408317	snoring	TRUE	reported	textfile	3.07e-08	13	56154467	0.008971	159361	Mayonnaise liking	TRUE	reported	2	TRUE	0.000192482	30.6797
rs10128495	T	G	T	G	0.0221657	0.00252406	0.3346	0.332408	FALSE	FALSE	FALSE	10	21123825	0.00111266	0.025	408317	snoring	TRUE	reported	textfile	3.75e-09	10	21123825	0.00376023	158666	F-highly palatable foods liking (derived food-liking factor)	TRUE	reported	2	TRUE	0.000218955	34.7479
rs2043539	A	G	A	G	-0.020185	-0.000942543	0.4178	0.419128	FALSE	FALSE	FALSE	7	12253880	0.00105769	0.38	408317	snoring	TRUE	reported	textfile	2.01e-08	7	12253880	0.00359748	158666	F-highly palatable foods liking (derived food-liking factor)	TRUE	reported	2	TRUE	0.000198377	31.4815
rs2470578	A	G	A	G	0.021818	0.000650561	0.4899	0.488629	FALSE	FALSE	FALSE	3	17330092	0.00104794	0.54	408317	snoring	TRUE	reported	textfile	7.89e-10	3	17330092	0.00354926	158666	F-highly palatable foods liking (derived food-liking factor)	TRUE	reported	2	TRUE	0.000238105	37.7876
rs2945319	C	T	C	T	-0.025507	-0.000556101	0.4731	0.47241	FALSE	FALSE	FALSE	8	8088933	0.00106405	0.63	408317	snoring	TRUE	reported	textfile	7.09e-13	8	8088933	0.00355368	158666	F-highly palatable foods liking (derived food-liking factor)	TRUE	reported	2	TRUE	0.000324593	51.5179
rs4649981	A	G	A	G	-0.0232329	0.000532475	0.4664	0.465304	FALSE	FALSE	FALSE	1	73652349	0.00104869	0.54	408317	snoring	TRUE	reported	textfile	6.47e-11	1	73652349	0.00355657	158666	F-highly palatable foods liking (derived food-liking factor)	TRUE	reported	2	TRUE	0.000268871	42.6716
rs55873205	G	C	G	C	-0.0243885	-0.00236308	0.2777	0.277829	FALSE	TRUE	FALSE	2	159311576	0.00116796	0.049	408317	snoring	TRUE	reported	textfile	7.45e-10	2	159311576	0.00396161	158666	F-highly palatable foods liking (derived food-liking factor)	TRUE	reported	2	TRUE	0.000238803	37.8984
rs6673455	C	T	C	T	-0.0218823	-0.00388275	0.3976	0.398082	FALSE	FALSE	FALSE	1	21361048	0.00106811	0.00048	408317	snoring	TRUE	reported	textfile	1.58e-09	1	21361048	0.00362538	158666	F-highly palatable foods liking (derived food-liking factor)	TRUE	reported	2	TRUE	0.000229561	36.4313
rs6985751	G	A	G	A	0.0235851	0.00343735	0.4441	0.440471	FALSE	FALSE	FALSE	8	143328290	0.00105315	0.00093	408317	snoring	TRUE	reported	textfile	3.98e-11	8	143328290	0.00357092	158666	F-highly palatable foods liking (derived food-liking factor)	TRUE	reported	2	TRUE	0.000274859	43.6222
rs73288458	G	C	G	C	-0.0211514	-0.000417161	0.3103	0.309943	FALSE	TRUE	FALSE	20	43433547	0.00114119	0.73	408317	snoring	TRUE	reported	textfile	3.49e-08	20	43433547	0.00383529	158666	F-highly palatable foods liking (derived food-liking factor)	TRUE	reported	2	TRUE	0.000191654	30.4144
rs7587672	C	G	C	G	-0.0228278	-0.00165132	0.2606	0.261051	FALSE	TRUE	FALSE	2	191723275	0.00118915	0.15	408317	snoring	TRUE	reported	textfile	1.63e-08	2	191723275	0.00404196	158666	F-highly palatable foods liking (derived food-liking factor)	TRUE	reported	2	TRUE	0.00020099	31.8963
rs76395182	G	T	G	T	-0.0239819	-0.00269778	0.3529	0.352052	FALSE	FALSE	FALSE	3	85547337	0.00110582	0.016	408317	snoring	TRUE	reported	textfile	1.05e-10	3	85547337	0.00371285	158666	F-highly palatable foods liking (derived food-liking factor)	TRUE	reported	2	TRUE	0.000262877	41.7201
rs7712317	C	T	C	T	0.0271349	0.00191334	0.1665	0.166323	FALSE	FALSE	FALSE	5	153246661	0.0014063	0.15	408317	snoring	TRUE	reported	textfile	1.22e-08	5	153246661	0.00476277	158666	F-highly palatable foods liking (derived food-liking factor)	TRUE	reported	2	TRUE	0.000204534	32.4588
rs77735344	T	A	T	A	-0.0366429	-0.000133097	0.0759	0.075438	FALSE	TRUE	FALSE	6	25785874	0.00202271	0.9	408317	snoring	TRUE	reported	textfile	4.51e-08	6	25785874	0.00669944	158666	F-highly palatable foods liking (derived food-liking factor)	TRUE	reported	2	TRUE	0.000188511	29.9156
rs814573	T	A	T	A	-0.0453828	-0.00545462	0.1806	0.186888	FALSE	TRUE	FALSE	19	45424351	0.0013758	6.1e-05	408317	snoring	TRUE	reported	textfile	7.6e-23	19	45424351	0.00461224	158666	F-highly palatable foods liking (derived food-liking factor)	TRUE	reported	2	TRUE	0.000609831	96.8171
rs9397584	T	C	T	C	0.0226102	0.00455804	0.2834	0.283888	FALSE	FALSE	FALSE	6	153388522	0.00115786	9.6e-05	408317	snoring	TRUE	reported	textfile	9.31e-09	6	153388522	0.00393714	158666	F-highly palatable foods liking (derived food-liking factor)	TRUE	reported	2	TRUE	0.000207813	32.9792
rs1006945	T	G	T	G	-0.0443	0.000739965	0.5295	0.526938	FALSE	FALSE	FALSE	20	37458009	0.00104713	0.48	408317	snoring	TRUE	reported	textfile	8.29e-09	20	37458009	0.007686	158550	Ham liking	TRUE	reported	2	TRUE	0.000209483	33.2201
rs10946808	G	A	G	A	-0.052284	-0.000876384	0.2745	0.271077	FALSE	FALSE	FALSE	6	26233387	0.0011737	0.42	408317	snoring	TRUE	reported	textfile	1.17e-09	6	26233387	0.008587	158550	Ham liking	TRUE	reported	2	TRUE	0.000233769	37.0723
rs12133863	T	C	T	C	-0.043777	-0.000939778	0.4987	0.498353	FALSE	FALSE	FALSE	1	73647602	0.00105415	0.41	408317	snoring	TRUE	reported	textfile	1.51e-08	1	73647602	0.007732	158550	Ham liking	TRUE	reported	2	TRUE	0.000202141	32.0555
rs283917	G	A	G	A	0.04274	0.000697846	0.4544	0.452829	FALSE	FALSE	FALSE	3	17328509	0.00104981	0.5	408317	snoring	TRUE	reported	textfile	3.07e-08	3	17328509	0.007717	158550	Ham liking	TRUE	reported	2	TRUE	0.000193429	30.6737
rs4147707	C	G	C	G	-0.044522	-0.00243762	0.3964	0.394521	FALSE	TRUE	FALSE	2	207024107	0.0010665	0.023	408317	snoring	TRUE	reported	textfile	1.35e-08	2	207024107	0.007834	158550	Ham liking	TRUE	reported	2	TRUE	0.00020367	32.2981
rs429358	C	T	C	T	-0.093923	-0.00403844	0.1486	0.155628	FALSE	FALSE	FALSE	19	45411941	0.00144191	0.0043	408317	snoring	TRUE	reported	textfile	3.93e-18	19	45411941	0.010815	158550	Ham liking	TRUE	reported	2	TRUE	0.000475464	75.4198
rs434841	A	G	A	G	0.046927	-0.000462622	0.3021	0.301622	FALSE	FALSE	FALSE	6	32191041	0.00113795	0.67	408317	snoring	TRUE	reported	textfile	1.9e-08	6	32191041	0.008346	158550	Ham liking	TRUE	reported	2	TRUE	0.000199359	31.6143
rs6957745	C	T	C	T	-0.053269	0.000310303	0.2015	0.204619	FALSE	FALSE	FALSE	7	73056750	0.00130027	0.81	408317	snoring	TRUE	reported	textfile	2.83e-08	7	73056750	0.009593	158550	Ham liking	TRUE	reported	2	TRUE	0.000194442	30.8343
rs75189942	T	C	T	C	-0.095815	-0.00400607	0.0534	0.053697	FALSE	FALSE	FALSE	3	62428323	0.00235516	0.093	408317	snoring	TRUE	reported	textfile	3.48e-08	3	62428323	0.017369	158550	Ham liking	TRUE	reported	2	TRUE	0.000191897	30.4307
rs8083301	T	A	T	A	-0.051186	-0.00149698	0.6492	0.646339	FALSE	TRUE	FALSE	18	21078579	0.00110602	0.18	408317	snoring	TRUE	reported	textfile	3.16e-10	18	21078579	0.008135	158550	Ham liking	TRUE	reported	2	TRUE	0.000249639	39.5897
rs9747449	C	T	C	T	0.0435	0.00219025	0.5002	0.49867	FALSE	FALSE	FALSE	17	5270414	0.0010505	0.046	408317	snoring	TRUE	reported	textfile	1.67e-08	17	5270414	0.007705	158550	Ham liking	TRUE	reported	2	TRUE	0.000200992	31.8734
rs11035710	C	T	C	T	-0.078278	-0.000888042	0.1958	0.1961	FALSE	FALSE	FALSE	11	5128490	0.00131741	0.43	408317	snoring	TRUE	reported	textfile	9.22e-11	11	5128490	0.012078	150875	Goat cheese liking	TRUE	reported	2	TRUE	0.000278324	42.0033
rs13337331	T	A	T	A	0.06081	0.000193404	0.253	0.25306	FALSE	TRUE	FALSE	16	83681953	0.00120526	0.88	408317	snoring	TRUE	reported	textfile	3.68e-08	16	83681953	0.011043	150875	Goat cheese liking	TRUE	reported	2	TRUE	0.000200942	30.3229
rs3124426	T	C	T	C	-0.087211	-0.00266447	0.7811	0.782049	FALSE	FALSE	FALSE	13	55937346	0.0012616	0.033	408317	snoring	TRUE	reported	textfile	4.31e-14	13	55937346	0.011546	150875	Goat cheese liking	TRUE	reported	2	TRUE	0.000378005	57.0524
rs504675	T	C	T	C	0.070522	0.00148479	0.3511	0.349735	FALSE	FALSE	FALSE	2	45154689	0.00109721	0.18	408317	snoring	TRUE	reported	textfile	1.98e-12	2	45154689	0.010021	150875	Goat cheese liking	TRUE	reported	2	TRUE	0.000328146	49.5246
rs6059574	G	C	G	C	0.054743	0.00191772	0.6385	0.635592	FALSE	TRUE	FALSE	20	32523172	0.00109179	0.075	408317	snoring	TRUE	reported	textfile	4.66e-08	20	32523172	0.010017	150875	Goat cheese liking	TRUE	reported	2	TRUE	0.000197915	29.8659
rs610293	T	C	T	C	-0.057359	-0.00248679	0.3147	0.314702	FALSE	FALSE	FALSE	11	66310380	0.00112673	0.031	408317	snoring	TRUE	reported	textfile	2.77e-08	11	66310380	0.010321	150875	Goat cheese liking	TRUE	reported	2	TRUE	0.00020467	30.8854
rs2458203	C	T	C	T	-0.049507	0.00534307	0.3161	0.317095	FALSE	FALSE	FALSE	17	44336651	0.00112745	2.4e-06	408317	snoring	TRUE	reported	textfile	1.64e-09	17	44336651	0.008207	158805	Fizzy drinks liking	TRUE	reported	2	TRUE	0.000229087	36.3881
rs10160758	C	T	C	T	-0.023737	-0.00380993	0.268	0.266466	FALSE	FALSE	FALSE	11	66673079	0.00118942	0.0016	408317	snoring	TRUE	reported	textfile	3.98e-09	11	66673079	0.00403341	156621	F-fatty/salty food liking (derived food-liking factor)	TRUE	reported	2	TRUE	0.000221086	34.634
rs10974346	T	C	T	C	-0.0227619	-0.00266633	0.3967	0.398183	FALSE	FALSE	FALSE	9	4144390	0.00106914	0.011	408317	snoring	TRUE	reported	textfile	4.57e-10	9	4144390	0.00365172	156621	F-fatty/salty food liking (derived food-liking factor)	TRUE	reported	2	TRUE	0.000248006	38.8522
rs1111207	C	T	C	T	-0.0230819	-0.00358567	0.4308	0.431471	FALSE	FALSE	FALSE	18	24125857	0.00105619	0.00061	408317	snoring	TRUE	reported	textfile	1.57e-10	18	24125857	0.00360765	156621	F-fatty/salty food liking (derived food-liking factor)	TRUE	reported	2	TRUE	0.000261295	40.9345
rs12714629	C	T	C	T	0.0268281	-0.000171961	0.2271	0.226162	FALSE	FALSE	FALSE	3	85598424	0.00124839	0.87	408317	snoring	TRUE	reported	textfile	3.14e-10	3	85598424	0.00426407	156621	F-fatty/salty food liking (derived food-liking factor)	TRUE	reported	2	TRUE	0.000252679	39.5844
rs12715065	A	T	A	T	0.0218109	-0.000857427	0.2967	0.296992	FALSE	TRUE	FALSE	3	25105288	0.00114414	0.41	408317	snoring	TRUE	reported	textfile	2.45e-08	3	25105288	0.0039108	156621	F-fatty/salty food liking (derived food-liking factor)	TRUE	reported	2	TRUE	0.000198555	31.1037
rs1425397	A	G	A	G	-0.025902	-0.00214235	0.3364	0.336316	FALSE	FALSE	FALSE	4	152984315	0.00110577	0.056	408317	snoring	TRUE	reported	textfile	7.36e-12	4	152984315	0.00378106	156621	F-fatty/salty food liking (derived food-liking factor)	TRUE	reported	2	TRUE	0.000299542	46.9282
rs1898874	T	C	T	C	0.0316154	0.00352583	0.1352	0.135576	FALSE	FALSE	FALSE	18	1844240	0.0015381	0.021	408317	snoring	TRUE	reported	textfile	1.44e-09	18	1844240	0.00522455	156621	F-fatty/salty food liking (derived food-liking factor)	TRUE	reported	2	TRUE	0.000233747	36.6179
rs200354457	T	A	T	A	0.023078	0.00141739	0.2428	0.241259	FALSE	TRUE	FALSE	5	50728063	0.00124043	0.27	408317	snoring	TRUE	reported	textfile	3.04e-08	5	50728063	0.00416644	156621	F-fatty/salty food liking (derived food-liking factor)	TRUE	reported	2	TRUE	0.000195852	30.6803
rs3105065	G	A	G	A	-0.0265595	-0.0033719	0.2627	0.73765	FALSE	FALSE	FALSE	13	55993394	0.00119331	0.0044	408317	snoring	TRUE	reported	textfile	6.03e-11	13	55993394	0.00405922	156621	F-fatty/salty food liking (derived food-liking factor)	TRUE	reported	2	TRUE	0.000273265	42.8102
rs504675	T	C	T	C	0.0270059	0.00148479	0.3508	0.349735	FALSE	FALSE	FALSE	2	45154689	0.00109721	0.18	408317	snoring	TRUE	reported	textfile	5.43e-13	2	45154689	0.00374348	156621	F-fatty/salty food liking (derived food-liking factor)	TRUE	reported	2	TRUE	0.000332178	52.0428
rs75826611	G	A	G	A	0.0232524	0.00298646	0.3669	0.364374	FALSE	FALSE	FALSE	8	143323591	0.00114204	0.0086	408317	snoring	TRUE	reported	textfile	3.54e-10	8	143323591	0.00370668	156621	F-fatty/salty food liking (derived food-liking factor)	TRUE	reported	2	TRUE	0.000251192	39.3513
rs7784061	G	A	G	A	0.0201237	-0.000338056	0.3748	0.622767	FALSE	FALSE	FALSE	7	32974796	0.00107918	0.78	408317	snoring	TRUE	reported	textfile	4.96e-08	7	32974796	0.00369051	156621	F-fatty/salty food liking (derived food-liking factor)	TRUE	reported	2	TRUE	0.000189806	29.733
rs814573	T	A	T	A	-0.0340147	-0.00545462	0.1806	0.186888	FALSE	TRUE	FALSE	19	45424351	0.0013758	6.1e-05	408317	snoring	TRUE	reported	textfile	2.4e-13	19	45424351	0.00464396	156621	F-fatty/salty food liking (derived food-liking factor)	TRUE	reported	2	TRUE	0.000342418	53.6477
rs2409764	G	A	G	A	0.0751097	0.000112904	0.4466	0.446197	FALSE	FALSE	FALSE	8	11281273	0.00106318	0.92	408317	snoring	TRUE	reported	textfile	1.99e-08	8	11281273	0.0133819	159335	F-fatty/dairy food liking (derived food-liking factor)	TRUE	reported	2	TRUE	0.000197677	31.5027
rs2733520	A	G	A	G	0.075413	0.000539675	0.4477	0.446289	FALSE	FALSE	FALSE	3	17246392	0.00105086	0.61	408317	snoring	TRUE	reported	textfile	1.73e-08	3	17246392	0.0133788	159335	F-fatty/dairy food liking (derived food-liking factor)	TRUE	reported	2	TRUE	0.00019937	31.7726
rs710360	G	C	G	C	-0.0984456	-0.000652014	0.2479	0.247603	FALSE	TRUE	FALSE	5	87144026	0.00122102	0.62	408317	snoring	TRUE	reported	textfile	1.66e-10	5	87144026	0.0154071	159335	F-fatty/dairy food liking (derived food-liking factor)	TRUE	reported	2	TRUE	0.000256169	40.8266
rs7652808	G	T	G	T	-0.0777121	-0.000910669	0.3501	0.648801	FALSE	FALSE	FALSE	3	85603643	0.00109264	0.42	408317	snoring	TRUE	reported	textfile	2.52e-08	3	85603643	0.0139469	159335	F-fatty/dairy food liking (derived food-liking factor)	TRUE	reported	2	TRUE	0.000194816	31.0466
rs814573	T	A	T	A	-0.172315	-0.00545462	0.1806	0.186888	FALSE	TRUE	FALSE	19	45424351	0.0013758	6.1e-05	408317	snoring	TRUE	reported	textfile	2.19e-23	19	45424351	0.0172938	159335	F-fatty/dairy food liking (derived food-liking factor)	TRUE	reported	2	TRUE	0.000622704	99.2791
rs4580876	A	G	A	G	0.044162	-0.00234846	0.481	0.475813	FALSE	FALSE	FALSE	6	98322872	0.00104648	0.026	408317	snoring	TRUE	reported	textfile	6.35e-09	6	98322872	0.007603	158623	Croissant liking	TRUE	reported	2	TRUE	0.000212652	33.7382
rs283917	G	A	G	A	0.053981	0.000697846	0.4544	0.452829	FALSE	FALSE	FALSE	3	17328509	0.00104981	0.5	408317	snoring	TRUE	reported	textfile	2.81e-11	3	17328509	0.008107	159441	Cream liking	TRUE	reported	2	TRUE	0.000277997	44.336
rs419055	T	A	T	A	-0.048396	-0.000252114	0.3128	0.31233	FALSE	TRUE	FALSE	15	47676519	0.00112794	0.91	408317	snoring	TRUE	reported	textfile	2.65e-08	15	47676519	0.008697	159441	Cream liking	TRUE	reported	2	TRUE	0.000194176	30.9652
rs585143	C	T	C	T	0.080615	0.00320608	0.9113	0.911037	FALSE	FALSE	FALSE	2	166301142	0.001838	0.084	408317	snoring	TRUE	reported	textfile	1.36e-08	2	166301142	0.014187	159441	Cream liking	TRUE	reported	2	TRUE	0.000202471	32.2883
rs814573	T	A	T	A	-0.066298	-0.00545462	0.1806	0.186888	FALSE	TRUE	FALSE	19	45424351	0.0013758	6.1e-05	408317	snoring	TRUE	reported	textfile	8.21e-10	19	45424351	0.010794	159441	Cream liking	TRUE	reported	2	TRUE	0.000236556	37.7251
rs9367336	A	G	A	G	0.070561	0.00232423	0.1314	0.131334	FALSE	FALSE	FALSE	6	48890685	0.00154915	0.12	408317	snoring	TRUE	reported	textfile	3.57e-09	6	48890685	0.011951	159441	Cream liking	TRUE	reported	2	TRUE	0.000218588	34.859
rs4917761	T	C	T	C	0.047102	-0.00233307	0.6503	0.65109	FALSE	FALSE	FALSE	10	98967236	0.00109603	0.029	408317	snoring	TRUE	reported	textfile	5.37e-09	10	98967236	0.00807	155024	Cereal bar liking	TRUE	reported	2	TRUE	0.000219704	34.0664
rs814573	T	A	T	A	-0.080178	-0.00545462	0.1806	0.186888	FALSE	TRUE	FALSE	19	45424351	0.0013758	6.1e-05	408317	snoring	TRUE	reported	textfile	1.13e-12	19	45424351	0.011265	158435	Burger liking	TRUE	reported	2	TRUE	0.000319638	50.6574
rs10195287	T	C	T	C	-0.060584	0.000164548	0.4235	0.425359	FALSE	FALSE	FALSE	2	160461478	0.00105625	0.97	408317	snoring	TRUE	reported	textfile	9e-09	2	160461478	0.010537	157457	Blue cheese liking	TRUE	reported	2	TRUE	0.000209908	33.058
rs1123321	G	C	G	C	0.072562	0.000178504	0.2579	0.258244	FALSE	TRUE	FALSE	16	83677410	0.00119882	0.89	408317	snoring	TRUE	reported	textfile	1.25e-09	16	83677410	0.011938	157457	Blue cheese liking	TRUE	reported	2	TRUE	0.00023458	36.9445
rs11861627	C	A	C	A	-0.084959	0.00248505	0.1805	0.182128	FALSE	FALSE	FALSE	16	12793139	0.00138689	0.073	408317	snoring	TRUE	reported	textfile	8.97e-10	16	12793139	0.013864	157457	Blue cheese liking	TRUE	reported	2	TRUE	0.000238438	37.5523
rs12413585	A	G	A	G	0.057353	0.00176671	0.4775	0.475441	FALSE	FALSE	FALSE	10	118016664	0.00104958	0.09	408317	snoring	TRUE	reported	textfile	3.85e-08	10	118016664	0.01043	157457	Blue cheese liking	TRUE	reported	2	TRUE	0.000191999	30.237
rs1392262	A	G	A	G	-0.057073	-0.000788501	0.5269	0.52855	FALSE	FALSE	FALSE	3	115142521	0.00104748	0.42	408317	snoring	TRUE	reported	textfile	4.32e-08	3	115142521	0.010418	157457	Blue cheese liking	TRUE	reported	2	TRUE	0.000190567	30.0115
rs1482782	G	C	G	C	0.067497	0.00079381	0.3957	0.396028	FALSE	TRUE	FALSE	11	7941115	0.00106749	0.45	408317	snoring	TRUE	reported	textfile	2.08e-10	11	7941115	0.010618	157457	Blue cheese liking	TRUE	reported	2	TRUE	0.000256572	40.409
rs1989097	G	A	G	A	0.087824	0.00326531	0.1476	0.147534	FALSE	FALSE	FALSE	18	1860310	0.00147672	0.027	408317	snoring	TRUE	reported	textfile	2.24e-09	18	1860310	0.014683	157457	Blue cheese liking	TRUE	reported	2	TRUE	0.000227162	35.776
rs3105065	G	A	G	A	-0.105146	-0.0033719	0.7371	0.73765	FALSE	FALSE	FALSE	13	55993394	0.00119331	0.0044	408317	snoring	TRUE	reported	textfile	1.03e-18	13	55993394	0.0119	157457	Blue cheese liking	TRUE	reported	2	TRUE	0.000495581	78.0703
rs368033883	G	A	G	A	-0.075072	0.000470393	0.2196	0.220112	FALSE	FALSE	FALSE	7	74331625	0.00135486	0.72	408317	snoring	TRUE	reported	textfile	2.45e-08	7	74331625	0.013459	157457	Blue cheese liking	TRUE	reported	2	TRUE	0.000197553	31.1118
rs504675	T	C	T	C	0.096739	0.00148479	0.351	0.349735	FALSE	FALSE	FALSE	2	45154689	0.00109721	0.18	408317	snoring	TRUE	reported	textfile	7.31e-19	2	45154689	0.010902	157457	Blue cheese liking	TRUE	reported	2	TRUE	0.000499818	78.7382
rs56114278	T	A	T	A	-0.068334	-0.00169031	0.2814	0.281667	FALSE	TRUE	FALSE	4	152969869	0.00116163	0.14	408317	snoring	TRUE	reported	textfile	3.38e-09	4	152969869	0.011555	157457	Blue cheese liking	TRUE	reported	2	TRUE	0.000222063	34.9726
rs58125993	T	A	T	A	0.065258	0.00055216	0.2868	0.286623	FALSE	TRUE	FALSE	5	124966656	0.00120271	0.58	408317	snoring	TRUE	reported	textfile	4.96e-08	5	124966656	0.011966	157457	Blue cheese liking	TRUE	reported	2	TRUE	0.000188854	29.7416
rs6576291	A	G	A	G	0.059284	-0.000888032	0.6337	0.632614	FALSE	FALSE	FALSE	14	29827888	0.00108294	0.4	408317	snoring	TRUE	reported	textfile	3.84e-08	14	29827888	0.010781	157457	Blue cheese liking	TRUE	reported	2	TRUE	0.000192005	30.2379
rs687113	G	A	G	A	-0.067469	-0.00118806	0.3426	0.343442	FALSE	FALSE	FALSE	18	40947453	0.00109807	0.32	408317	snoring	TRUE	reported	textfile	6.87e-10	18	40947453	0.010934	157457	Blue cheese liking	TRUE	reported	2	TRUE	0.000241759	38.0754
rs9923688	C	T	C	T	0.060302	0.00227207	0.3585	0.359198	FALSE	FALSE	FALSE	16	73628767	0.00109839	0.038	408317	snoring	TRUE	reported	textfile	3.53e-08	16	73628767	0.010937	157457	Blue cheese liking	TRUE	reported	2	TRUE	0.000193028	30.3992
rs11210138	T	C	T	C	-0.057339	0.00015647	0.5182	0.518381	FALSE	FALSE	FALSE	1	73595561	0.00108114	0.84	408317	snoring	TRUE	reported	textfile	1.79e-10	1	73595561	0.008985	158442	Beef/steak liking	TRUE	reported	2	TRUE	0.00025697	40.7248
rs2991927	G	A	G	A	0.050262	0.00299949	0.6421	0.640534	FALSE	FALSE	FALSE	10	86598574	0.00108678	0.0049	408317	snoring	TRUE	reported	textfile	2.82e-08	10	86598574	0.00905	158442	Beef/steak liking	TRUE	reported	2	TRUE	0.000194638	30.8444
rs429358	C	T	C	T	-0.099563	-0.00403844	0.1486	0.155628	FALSE	FALSE	FALSE	19	45411941	0.00144191	0.0043	408317	snoring	TRUE	reported	textfile	4.5e-16	19	45411941	0.012251	158442	Beef/steak liking	TRUE	reported	2	TRUE	0.000416679	66.0461
rs62250717	G	C	G	C	-0.049264	-0.00265017	0.3699	0.369004	FALSE	TRUE	FALSE	3	85521990	0.00108018	0.016	408317	snoring	TRUE	reported	textfile	4.2e-08	3	85521990	0.008984	158442	Beef/steak liking	TRUE	reported	2	TRUE	0.000189744	30.0687
rs913264	T	C	T	C	-0.056049	-0.00204775	0.3028	0.302757	FALSE	FALSE	FALSE	9	131944138	0.00113655	0.07	408317	snoring	TRUE	reported	textfile	3.04e-09	9	131944138	0.009451	158442	Beef/steak liking	TRUE	reported	2	TRUE	0.000221929	35.1702
rs9393688	T	A	T	A	-0.058879	-0.000988451	0.264	0.260429	FALSE	TRUE	FALSE	6	26207174	0.00119368	0.36	408317	snoring	TRUE	reported	textfile	2.72e-09	6	26207174	0.009896	158442	Beef/steak liking	TRUE	reported	2	TRUE	0.000223375	35.3994
rs3759584	C	T	C	T	-0.050367	-0.00192694	0.3667	0.361526	FALSE	FALSE	FALSE	14	103990799	0.00109285	0.065	408317	snoring	TRUE	reported	textfile	5.07e-09	14	103990799	0.008615	158387	BBQ/grilled meat liking	TRUE	reported	2	TRUE	0.000215759	34.1803
rs429358	C	T	C	T	-0.10406	-0.00403844	0.1486	0.155628	FALSE	FALSE	FALSE	19	45411941	0.00144191	0.0043	408317	snoring	TRUE	reported	textfile	4.58e-19	19	45411941	0.011659	158387	BBQ/grilled meat liking	TRUE	reported	2	TRUE	0.000502698	79.6599
rs6424510	T	G	T	G	-0.049456	-0.000124554	0.4974	0.49701	FALSE	FALSE	FALSE	1	73554714	0.00104616	0.96	408317	snoring	TRUE	reported	textfile	2.3e-09	1	73554714	0.008275	158387	BBQ/grilled meat liking	TRUE	reported	2	TRUE	0.000225468	35.7188
rs76395182	G	T	G	T	-0.059387	-0.00269778	0.3528	0.352052	FALSE	FALSE	FALSE	3	85547337	0.00110582	0.016	408317	snoring	TRUE	reported	textfile	1.22e-11	3	85547337	0.008756	158387	BBQ/grilled meat liking	TRUE	reported	2	TRUE	0.000290353	46.0008
rs10946808	G	A	G	A	-0.053403	-0.000876384	0.2745	0.271077	FALSE	FALSE	FALSE	6	26233387	0.0011737	0.42	408317	snoring	TRUE	reported	textfile	1.46e-09	6	26233387	0.008825	158551	Bacon liking	TRUE	reported	2	TRUE	0.000230905	36.6182
rs1194320	C	G	C	G	0.0467	0.00331903	0.6717	0.670127	FALSE	TRUE	FALSE	7	113878371	0.00111458	0.0029	408317	snoring	TRUE	reported	textfile	2.84e-08	7	113878371	0.008411	158551	Bacon liking	TRUE	reported	2	TRUE	0.000194395	30.8271
rs429358	C	T	C	T	-0.09342	-0.00403844	0.1486	0.155628	FALSE	FALSE	FALSE	19	45411941	0.00144191	0.0043	408317	snoring	TRUE	reported	textfile	4.38e-17	19	45411941	0.011114	158551	Bacon liking	TRUE	reported	2	TRUE	0.000445427	70.6535
rs6718656	G	T	G	T	-0.046135	-0.00261095	0.4529	0.45131	FALSE	FALSE	FALSE	2	206965837	0.00104756	0.013	408317	snoring	TRUE	reported	textfile	5.53e-09	2	206965837	0.007911	158551	Bacon liking	TRUE	reported	2	TRUE	0.000214455	34.0089
rs7188250	C	T	C	T	-0.049706	0.0057661	0.4164	0.414294	FALSE	FALSE	FALSE	16	53834607	0.0010604	5.1e-08	408317	snoring	TRUE	reported	textfile	4.42e-10	16	53834607	0.007966	159215	Apple juice liking	TRUE	reported	2	TRUE	0.000244482	38.9342
rs56131196	A	G	A	G	-0.043826	-0.00482898	0.1835	0.189636	FALSE	FALSE	FALSE	19	45422846	0.00154856	0.0017	452633	daytimenapping	TRUE	reported	textfile	2.06e-08	19	45422846	0.007815	159272	Savoury biscuit liking	TRUE	reported	2	TRUE	0.000197415	31.4485
rs58568715	G	A	G	A	-0.045877	-0.00711514	0.1638	0.165272	FALSE	FALSE	FALSE	11	65662985	0.00164583	1.2e-05	452633	daytimenapping	TRUE	reported	textfile	2.31e-08	11	65662985	0.008209	159272	Savoury biscuit liking	TRUE	reported	2	TRUE	0.000196058	31.2323
rs10801821	G	T	G	T	-0.045278	-0.00204201	0.4424	0.439318	FALSE	FALSE	FALSE	1	91123663	0.00122866	0.091	452633	daytimenapping	TRUE	reported	textfile	2.24e-08	1	91123663	0.008094	159434	Milk chocolate liking	TRUE	reported	2	TRUE	0.000196237	31.2927
rs182549	T	C	T	C	0.063592	0.00191292	0.7455	0.750457	FALSE	FALSE	FALSE	2	136616754	0.0014379	0.19	452633	daytimenapping	TRUE	reported	textfile	4.48e-12	2	136616754	0.009186	159434	Milk chocolate liking	TRUE	reported	2	TRUE	0.000300497	47.9233
rs2287922	A	G	A	G	0.07092	0.0025573	0.5355	0.536557	FALSE	FALSE	FALSE	19	49232226	0.0012207	0.033	452633	daytimenapping	TRUE	reported	textfile	7.78e-19	19	49232226	0.007999	159434	Milk chocolate liking	TRUE	reported	2	TRUE	0.0004928	78.6069
rs2472297	T	C	T	C	-0.052011	-0.00418462	0.2635	0.265329	FALSE	FALSE	FALSE	15	75027880	0.00137315	0.0017	452633	daytimenapping	TRUE	reported	textfile	8.96e-09	15	75027880	0.009045	159434	Milk chocolate liking	TRUE	reported	2	TRUE	0.000207349	33.0649
rs9869182	C	T	C	T	-0.063468	-0.00142962	0.7769	0.776317	FALSE	FALSE	FALSE	3	12893668	0.00145968	0.35	452633	daytimenapping	TRUE	reported	textfile	4.52e-11	3	12893668	0.009635	159434	Milk chocolate liking	TRUE	reported	2	TRUE	0.000272087	43.3911
rs10275706	A	G	A	G	0.039769	0.0031554	0.2606	0.26081	FALSE	FALSE	FALSE	7	39240484	0.0013879	0.027	452633	daytimenapping	TRUE	reported	textfile	7.14e-09	7	39240484	0.00687	159441	Melon liking	TRUE	reported	2	TRUE	0.000210128	33.5097
rs80202633	T	A	T	A	-0.064357	-0.0113989	0.0739	0.073362	FALSE	TRUE	FALSE	2	59365970	0.00236174	1.6e-06	452633	daytimenapping	TRUE	reported	textfile	3.57e-08	2	59365970	0.011676	159441	Melon liking	TRUE	reported	2	TRUE	0.000190511	30.3807
rs1411350	G	A	G	A	0.04821	-0.000895094	0.6739	0.672989	FALSE	FALSE	FALSE	9	128670179	0.0012935	0.5	452633	daytimenapping	TRUE	reported	textfile	1.31e-11	9	128670179	0.007119	159498	Ice cream liking	TRUE	reported	2	TRUE	0.000287446	45.8597
rs2472297	T	C	T	C	-0.043858	-0.00418462	0.2635	0.265329	FALSE	FALSE	FALSE	15	75027880	0.00137315	0.0017	452633	daytimenapping	TRUE	reported	textfile	6.78e-09	15	75027880	0.007565	159498	Ice cream liking	TRUE	reported	2	TRUE	0.000210685	33.6105
rs2638282	A	G	A	G	0.069787	0.00374095	0.5311	0.532308	FALSE	FALSE	FALSE	19	49213833	0.00122213	0.002	452633	daytimenapping	TRUE	reported	textfile	1.92e-25	19	49213833	0.006691	159498	Ice cream liking	TRUE	reported	2	TRUE	0.000681578	108.783
rs4953152	A	G	A	G	-0.069472	-0.00628178	0.3078	0.309751	FALSE	FALSE	FALSE	2	45170153	0.00131004	1.5e-06	452633	daytimenapping	TRUE	reported	textfile	7.71e-22	2	45170153	0.00723	159498	Ice cream liking	TRUE	reported	2	TRUE	0.000578544	92.3289
rs75826611	G	A	G	A	0.040778	-0.000840115	0.3669	0.364147	FALSE	FALSE	FALSE	8	143323591	0.00132718	0.55	452633	daytimenapping	TRUE	reported	textfile	2.32e-08	8	143323591	0.007297	159498	Ice cream liking	TRUE	reported	2	TRUE	0.00019576	31.229
rs9694306	C	T	C	T	0.042009	0.00172435	0.3098	0.307319	FALSE	FALSE	FALSE	8	64627491	0.00131431	0.2	452633	daytimenapping	TRUE	reported	textfile	5.97e-09	8	64627491	0.00722	159498	Ice cream liking	TRUE	reported	2	TRUE	0.000212209	33.8536
rs10852521	C	T	C	T	0.044812	-0.00517552	0.5039	0.502387	FALSE	FALSE	FALSE	16	53804965	0.00121361	3.1e-05	452633	daytimenapping	TRUE	reported	textfile	4.09e-08	16	53804965	0.008166	159091	Honey liking	TRUE	reported	2	TRUE	0.000189253	30.1137
rs55858177	C	T	C	T	-0.051729	0.00344152	0.3732	0.374685	FALSE	FALSE	FALSE	3	18700408	0.00134088	0.01	452633	daytimenapping	TRUE	reported	textfile	9.72e-09	3	18700408	0.009017	159091	Honey liking	TRUE	reported	2	TRUE	0.000206828	32.9108
rs62033400	G	A	G	A	-0.069159	-0.00567509	0.3958	0.394046	FALSE	FALSE	FALSE	16	53811788	0.00124204	7.2e-06	452633	daytimenapping	TRUE	reported	textfile	6.06e-19	16	53811788	0.007775	158805	Fizzy drinks liking	TRUE	reported	2	TRUE	0.000497985	79.1209
rs283917	G	A	G	A	0.053981	0.00438196	0.4544	0.452856	FALSE	FALSE	FALSE	3	17328509	0.00121894	0.00034	452633	daytimenapping	TRUE	reported	textfile	2.81e-11	3	17328509	0.008107	159441	Cream liking	TRUE	reported	2	TRUE	0.000277997	44.336
rs419055	T	A	T	A	-0.048396	-0.0044147	0.3128	0.312849	FALSE	TRUE	FALSE	15	47676519	0.00131051	0.00081	452633	daytimenapping	TRUE	reported	textfile	2.65e-08	15	47676519	0.008697	159441	Cream liking	TRUE	reported	2	TRUE	0.000194176	30.9652
rs585143	C	T	C	T	0.080615	4.4895e-05	0.9113	0.910713	FALSE	FALSE	FALSE	2	166301142	0.00213005	0.99	452633	daytimenapping	TRUE	reported	textfile	1.36e-08	2	166301142	0.014187	159441	Cream liking	TRUE	reported	2	TRUE	0.000202471	32.2883
rs814573	T	A	T	A	-0.066298	-0.00572271	0.1806	0.186523	FALSE	TRUE	FALSE	19	45424351	0.00159979	0.00032	452633	daytimenapping	TRUE	reported	textfile	8.21e-10	19	45424351	0.010794	159441	Cream liking	TRUE	reported	2	TRUE	0.000236556	37.7251
rs9367336	A	G	A	G	0.070561	0.0011128	0.1314	0.131341	FALSE	FALSE	FALSE	6	48890685	0.00179956	0.46	452633	daytimenapping	TRUE	reported	textfile	3.57e-09	6	48890685	0.011951	159441	Cream liking	TRUE	reported	2	TRUE	0.000218588	34.859
rs10853628	C	T	C	T	0.06041	-0.000346597	0.3848	0.383528	FALSE	FALSE	FALSE	18	50770638	0.0012488	0.81	452633	daytimenapping	TRUE	reported	textfile	5.62e-11	18	50770638	0.009216	157484	Chilli pepper liking	TRUE	reported	2	TRUE	0.000272758	42.9662
rs11197612	T	C	T	C	0.05089	-0.0011643	0.4031	0.401183	FALSE	FALSE	FALSE	10	118024319	0.00124265	0.33	452633	daytimenapping	TRUE	reported	textfile	2.76e-08	10	118024319	0.009156	157484	Chilli pepper liking	TRUE	reported	2	TRUE	0.000196124	30.8921
rs1217097	G	A	G	A	0.063462	-0.00179781	0.7004	0.702711	FALSE	FALSE	FALSE	8	64623330	0.00132823	0.19	452633	daytimenapping	TRUE	reported	textfile	9.03e-11	8	64623330	0.009788	157484	Chilli pepper liking	TRUE	reported	2	TRUE	0.000266862	42.0372
rs12907646	A	G	A	G	0.063997	-0.00576929	0.2273	0.226835	FALSE	FALSE	FALSE	15	85403496	0.00144856	7.7e-05	452633	daytimenapping	TRUE	reported	textfile	2.14e-09	15	85403496	0.010687	157484	Chilli pepper liking	TRUE	reported	2	TRUE	0.000227652	35.8593
rs13056300	C	T	C	T	-0.071559	0.00151275	0.2733	0.272944	FALSE	FALSE	FALSE	22	41408754	0.00137288	0.26	452633	daytimenapping	TRUE	reported	textfile	1.54e-12	22	41408754	0.010117	157484	Chilli pepper liking	TRUE	reported	2	TRUE	0.000317578	50.0287
rs1888369	C	T	C	T	-0.051687	-0.000324227	0.4163	0.416077	FALSE	FALSE	FALSE	14	20578997	0.00123268	0.81	452633	daytimenapping	TRUE	reported	textfile	1.45e-08	14	20578997	0.009117	157484	Chilli pepper liking	TRUE	reported	2	TRUE	0.000204049	32.1405
rs224536	G	A	G	A	0.08318	-0.00422402	0.3504	0.349087	FALSE	FALSE	FALSE	17	3487180	0.0012719	0.00075	452633	daytimenapping	TRUE	reported	textfile	6.62e-19	17	3487180	0.009362	157484	Chilli pepper liking	TRUE	reported	2	TRUE	0.00050101	78.9396
rs2851508	G	A	G	A	0.06863	-0.00239305	0.6492	0.648002	FALSE	FALSE	FALSE	7	69082989	0.00127029	0.067	452633	daytimenapping	TRUE	reported	textfile	2.52e-13	7	69082989	0.009376	157484	Chilli pepper liking	TRUE	reported	2	TRUE	0.000340102	53.5781
rs528301	A	G	A	G	0.073672	-0.00427895	0.5522	0.5526	FALSE	FALSE	FALSE	2	45154908	0.00121787	0.0004	452633	daytimenapping	TRUE	reported	textfile	2.85e-16	2	45154908	0.009003	157484	Chilli pepper liking	TRUE	reported	2	TRUE	0.00042502	66.9615
rs6799195	C	T	C	T	-0.071678	0.00400546	0.6459	0.645692	FALSE	FALSE	FALSE	3	85665501	0.00127649	0.0018	452633	daytimenapping	TRUE	reported	textfile	3.24e-14	3	85665501	0.009442	157484	Chilli pepper liking	TRUE	reported	2	TRUE	0.000365804	57.6286
rs6882046	G	A	G	A	0.058158	-0.00554503	0.2676	0.265351	FALSE	FALSE	FALSE	5	87968864	0.00138671	7.9e-05	452633	daytimenapping	TRUE	reported	textfile	1.32e-08	5	87968864	0.010225	157484	Chilli pepper liking	TRUE	reported	2	TRUE	0.000205384	32.3509
rs13056300	C	T	C	T	-0.049482	0.00151275	0.2732	0.272944	FALSE	FALSE	FALSE	22	41408754	0.00137288	0.26	452633	daytimenapping	TRUE	reported	textfile	4.33e-10	22	41408754	0.007926	158772	Black pepper liking	TRUE	reported	2	TRUE	0.000245418	38.9745
rs224536	G	A	G	A	0.065172	-0.00422402	0.3504	0.349087	FALSE	FALSE	FALSE	17	3487180	0.0012719	0.00075	452633	daytimenapping	TRUE	reported	textfile	6.47e-19	17	3487180	0.007333	158772	Black pepper liking	TRUE	reported	2	TRUE	0.000497243	78.9866
rs6066836	G	A	G	A	0.041353	-0.000796573	0.4475	0.446881	FALSE	FALSE	FALSE	20	47356483	0.00122601	0.48	452633	daytimenapping	TRUE	reported	textfile	5.59e-09	20	47356483	0.007094	158772	Black pepper liking	TRUE	reported	2	TRUE	0.000213976	33.9802
rs6747171	G	A	G	A	0.042205	-0.00273597	0.3108	0.307623	FALSE	FALSE	FALSE	2	145819888	0.00131134	0.032	452633	daytimenapping	TRUE	reported	textfile	2.6e-08	2	145819888	0.00758	158772	Black pepper liking	TRUE	reported	2	TRUE	0.000195223	31.0016
rs6978919	C	T	C	T	-0.048277	0.00146213	0.2001	0.200696	FALSE	FALSE	FALSE	7	69735671	0.00151532	0.36	452633	daytimenapping	TRUE	reported	textfile	3.6e-08	7	69735671	0.008761	158772	Black pepper liking	TRUE	reported	2	TRUE	0.000191212	30.3646
rs7568987	G	A	G	A	0.046687	-0.00535299	0.3061	0.307667	FALSE	FALSE	FALSE	2	45154229	0.00131707	3.9e-05	452633	daytimenapping	TRUE	reported	textfile	1.02e-09	2	45154229	0.007643	158772	Black pepper liking	TRUE	reported	2	TRUE	0.000234957	37.3129
rs7619139	A	T	A	T	0.040325	-0.00517285	0.5889	0.588962	FALSE	TRUE	FALSE	3	25110415	0.00123508	3.3e-05	452633	daytimenapping	TRUE	reported	textfile	1.8e-08	3	25110415	0.007159	158772	Black pepper liking	TRUE	reported	2	TRUE	0.000199794	31.7277
rs7188250	C	T	C	T	-0.049706	-0.00560388	0.4164	0.414414	FALSE	FALSE	FALSE	16	53834607	0.00123214	6.6e-06	452633	daytimenapping	TRUE	reported	textfile	4.42e-10	16	53834607	0.007966	159215	Apple juice liking	TRUE	reported	2	TRUE	0.000244482	38.9342
rs11192875	T	C	T	C	0.10663	0.00311597	0.0566	0.056543	FALSE	FALSE	FALSE	10	108183020	0.0026265	0.23	452633	daytimenapping	TRUE	reported	textfile	2.63e-08	10	108183020	0.019158	152087	Aniseed liking	TRUE	reported	2	TRUE	0.000203647	30.978
rs1572671	A	G	A	G	0.050773	0.00266719	0.4662	0.466785	FALSE	FALSE	FALSE	6	140332096	0.00121659	0.032	452633	daytimenapping	TRUE	reported	textfile	1.13e-08	6	140332096	0.008886	152087	Aniseed liking	TRUE	reported	2	TRUE	0.000214619	32.6473
rs163876	T	A	T	A	-0.053196	-0.00264251	0.6733	0.674855	FALSE	TRUE	FALSE	11	30956077	0.00129908	0.05	452633	daytimenapping	TRUE	reported	textfile	1.99e-08	11	30956077	0.009475	152087	Aniseed liking	TRUE	reported	2	TRUE	0.000207213	31.5206
rs2798734	A	G	A	G	-0.126933	-0.00213841	0.9601	0.960094	FALSE	FALSE	FALSE	9	15409971	0.00311281	0.49	452633	daytimenapping	TRUE	reported	textfile	2.48e-08	9	15409971	0.022765	152087	Aniseed liking	TRUE	reported	2	TRUE	0.000204377	31.0891
rs4947336	A	T	A	T	-0.118515	-0.00898274	0.1163	0.116656	FALSE	TRUE	FALSE	6	28576143	0.00189359	2.9e-06	452633	daytimenapping	TRUE	reported	textfile	1.27e-17	6	28576143	0.013858	152087	Aniseed liking	TRUE	reported	2	TRUE	0.000480667	73.1375
rs62093060	A	C	A	C	0.101119	-0.000604515	0.0679	0.067402	FALSE	FALSE	FALSE	18	43041653	0.00242478	0.75	452633	daytimenapping	TRUE	reported	textfile	1.03e-08	18	43041653	0.017654	152087	Aniseed liking	TRUE	reported	2	TRUE	0.000215672	32.8075
rs75051825	T	C	T	C	-0.078566	-0.00569715	0.1535	0.151579	FALSE	FALSE	FALSE	10	125109647	0.00170178	0.00067	452633	daytimenapping	TRUE	reported	textfile	2.15e-10	10	125109647	0.012367	152087	Aniseed liking	TRUE	reported	2	TRUE	0.000265298	40.3585
rs769955	T	C	T	C	-0.063507	-0.00194379	0.8104	0.808213	FALSE	FALSE	FALSE	2	200692595	0.00153919	0.21	452633	daytimenapping	TRUE	reported	textfile	1.92e-08	2	200692595	0.011299	152087	Aniseed liking	TRUE	reported	2	TRUE	0.000207673	31.5906
rs9941349	T	C	T	C	-0.054266	-0.00543038	0.4138	0.411901	FALSE	FALSE	FALSE	16	53825488	0.00123241	1.7e-05	452633	daytimenapping	TRUE	reported	textfile	1.71e-09	16	53825488	0.009006	152087	Aniseed liking	TRUE	reported	2	TRUE	0.000238669	36.3066
rs12602513	G	A	G	A	-0.042834	-0.00198483	0.3729	0.37302	FALSE	FALSE	FALSE	17	38159744	0.0012551	0.11	452633	daytimenapping	TRUE	reported	textfile	4.41e-08	17	38159744	0.007824	159364	Adding butter to bread liking	TRUE	reported	2	TRUE	0.000188039	29.9719
rs2368062	C	T	C	T	-0.047369	-0.000163041	0.3727	0.373092	FALSE	FALSE	FALSE	7	143696115	0.00125248	0.94	452633	daytimenapping	TRUE	reported	textfile	1.42e-09	7	143696115	0.007822	159364	Adding butter to bread liking	TRUE	reported	2	TRUE	0.000230071	36.6731
rs429358	C	T	C	T	-0.123306	-0.00705189	0.1486	0.155108	FALSE	FALSE	FALSE	19	45411941	0.00167772	2.1e-05	452633	daytimenapping	TRUE	reported	textfile	7.91e-31	19	45411941	0.010674	159364	Adding butter to bread liking	TRUE	reported	2	TRUE	0.000836682	133.447
rs11250033	A	G	A	G	-0.04924	-0.00053368	0.6276	0.627518	FALSE	FALSE	FALSE	8	10431422	0.00106915	0.58	452071	daytimesleepiness	TRUE	reported	textfile	1.11e-08	8	10431422	0.008613	159491	White bread liking	TRUE	reported	2	TRUE	0.000204881	32.683
rs12137388	T	C	T	C	-0.047808	-0.00149838	0.4758	0.475348	FALSE	FALSE	FALSE	1	73635313	0.00103464	0.16	452071	daytimesleepiness	TRUE	reported	textfile	9.15e-09	1	73635313	0.008319	159491	White bread liking	TRUE	reported	2	TRUE	0.00020703	33.0258
rs35626515	A	C	A	C	0.047388	0.00292099	0.4031	0.407179	FALSE	FALSE	FALSE	16	28649651	0.0010485	0.0059	452071	daytimesleepiness	TRUE	reported	textfile	2.12e-08	16	28649651	0.008456	159491	White bread liking	TRUE	reported	2	TRUE	0.000196873	31.4052
rs10140768	C	T	C	T	0.0609837	0.00111612	0.3784	0.377358	FALSE	FALSE	FALSE	14	40913610	0.00106255	0.28	452071	daytimesleepiness	TRUE	reported	textfile	8.38e-10	14	40913610	0.00993611	147344	F-strong vegetable liking (derived food-liking factor)	TRUE	reported	2	TRUE	0.000255594	37.6695
rs10767910	G	A	G	A	0.0612087	-0.0017585	0.4436	0.443146	FALSE	FALSE	FALSE	11	32039609	0.00104894	0.087	452071	daytimesleepiness	TRUE	reported	textfile	2.78e-10	11	32039609	0.0096997	147344	F-strong vegetable liking (derived food-liking factor)	TRUE	reported	2	TRUE	0.000270184	39.8203
rs11012794	G	A	G	A	0.0696913	0.000217682	0.2932	0.708062	FALSE	FALSE	FALSE	10	22105035	0.00113584	0.89	452071	daytimesleepiness	TRUE	reported	textfile	4.59e-11	10	22105035	0.0105856	147344	F-strong vegetable liking (derived food-liking factor)	TRUE	reported	2	TRUE	0.000294077	43.3428
rs11216452	A	G	A	G	0.0579652	-0.00149388	0.442	0.443044	FALSE	FALSE	FALSE	11	117424804	0.00104148	0.15	452071	daytimesleepiness	TRUE	reported	textfile	2.32e-09	11	117424804	0.0097033	147344	F-strong vegetable liking (derived food-liking factor)	TRUE	reported	2	TRUE	0.000242134	35.6853
rs12214204	G	A	G	A	-0.0734792	-0.00152846	0.1699	0.170521	FALSE	FALSE	FALSE	6	157390672	0.00137481	0.25	452071	daytimesleepiness	TRUE	reported	textfile	1.03e-08	6	157390672	0.0128317	147344	F-strong vegetable liking (derived food-liking factor)	TRUE	reported	2	TRUE	0.000222498	32.7907
rs12492113	A	G	A	G	-0.0853971	0.00332601	0.1248	0.125372	FALSE	FALSE	FALSE	3	50521402	0.00156354	0.039	452071	daytimesleepiness	TRUE	reported	textfile	4.72e-09	3	50521402	0.014581	147344	F-strong vegetable liking (derived food-liking factor)	TRUE	reported	2	TRUE	0.000232744	34.301
rs2799081	C	T	C	T	-0.0683009	-0.00322549	0.2851	0.285786	FALSE	FALSE	FALSE	6	28270584	0.00113947	0.0047	452071	daytimesleepiness	TRUE	reported	textfile	1.57e-10	6	28270584	0.010674	147344	F-strong vegetable liking (derived food-liking factor)	TRUE	reported	2	TRUE	0.000277809	40.9444
rs28025	G	A	G	A	0.0682079	0.00327159	0.3032	0.301946	FALSE	FALSE	FALSE	5	102537379	0.00112079	0.0034	452071	daytimesleepiness	TRUE	reported	textfile	7.72e-11	5	102537379	0.010484	147344	F-strong vegetable liking (derived food-liking factor)	TRUE	reported	2	TRUE	0.000287179	42.3258
rs303753	A	G	A	G	-0.0580599	-0.00117053	0.3435	0.346062	FALSE	FALSE	FALSE	18	21074922	0.00109105	0.3	452071	daytimesleepiness	TRUE	reported	textfile	1.06e-08	18	21074922	0.0101477	147344	F-strong vegetable liking (derived food-liking factor)	TRUE	reported	2	TRUE	0.000222121	32.7351
rs336614	C	T	C	T	-0.066772	0.000162526	0.4058	0.596807	FALSE	FALSE	FALSE	3	18631906	0.00105178	0.88	452071	daytimesleepiness	TRUE	reported	textfile	1.02e-11	3	18631906	0.00981353	147344	F-strong vegetable liking (derived food-liking factor)	TRUE	reported	2	TRUE	0.0003141	46.2948
rs35166611	T	G	T	G	0.0603871	0.000703755	0.3485	0.348049	FALSE	FALSE	FALSE	11	66115782	0.00108162	0.53	452071	daytimesleepiness	TRUE	reported	textfile	2.36e-09	11	66115782	0.0101132	147344	F-strong vegetable liking (derived food-liking factor)	TRUE	reported	2	TRUE	0.00024192	35.6537
rs544567	G	T	G	T	-0.0659618	-0.0013613	0.2324	0.233656	FALSE	FALSE	FALSE	8	93501828	0.00122111	0.26	452071	daytimesleepiness	TRUE	reported	textfile	7.41e-09	8	93501828	0.0114094	147344	F-strong vegetable liking (derived food-liking factor)	TRUE	reported	2	TRUE	0.000226793	33.4238
rs56933582	C	T	C	T	0.0987657	-0.00121418	0.0932	0.09322	FALSE	FALSE	FALSE	3	114638145	0.00177367	0.48	452071	daytimesleepiness	TRUE	reported	textfile	2.55e-09	3	114638145	0.0165762	147344	F-strong vegetable liking (derived food-liking factor)	TRUE	reported	2	TRUE	0.000240883	35.5008
rs7515502	G	C	G	C	0.0718991	-0.00156611	0.176	0.17431	FALSE	TRUE	FALSE	1	6963402	0.0013608	0.25	452071	daytimesleepiness	TRUE	reported	textfile	1.33e-08	1	6963402	0.012654	147344	F-strong vegetable liking (derived food-liking factor)	TRUE	reported	2	TRUE	0.00021906	32.2839
rs77528088	T	C	T	C	-0.131755	0.000407109	0.0508	0.05227	FALSE	FALSE	FALSE	18	52859357	0.00233015	0.81	452071	daytimesleepiness	TRUE	reported	textfile	1.93e-09	18	52859357	0.0219451	147344	F-strong vegetable liking (derived food-liking factor)	TRUE	reported	2	TRUE	0.00024458	36.0458
rs7778330	G	A	G	A	0.0576201	-0.000415229	0.324	0.674022	FALSE	FALSE	FALSE	7	157809781	0.00110089	0.72	452071	daytimesleepiness	TRUE	reported	textfile	2.19e-08	7	157809781	0.0102968	147344	F-strong vegetable liking (derived food-liking factor)	TRUE	reported	2	TRUE	0.00021248	31.314
rs9320747	G	T	G	T	0.0568871	0.0015177	0.4713	0.466013	FALSE	FALSE	FALSE	6	98310291	0.00103525	0.13	452071	daytimesleepiness	TRUE	reported	textfile	3.8e-09	6	98310291	0.00965371	147344	F-strong vegetable liking (derived food-liking factor)	TRUE	reported	2	TRUE	0.000235615	34.7243
rs9323990	A	G	A	G	0.0546314	0.00191364	0.3775	0.378836	FALSE	FALSE	FALSE	14	98587670	0.0010637	0.065	452071	daytimesleepiness	TRUE	reported	textfile	3.89e-08	14	98587670	0.00994076	147344	F-strong vegetable liking (derived food-liking factor)	TRUE	reported	2	TRUE	0.000204938	30.2023
rs56131196	A	G	A	G	-0.043826	-0.00183	0.1835	0.189641	FALSE	FALSE	FALSE	19	45422846	0.00131339	0.17	452071	daytimesleepiness	TRUE	reported	textfile	2.06e-08	19	45422846	0.007815	159272	Savoury biscuit liking	TRUE	reported	2	TRUE	0.000197415	31.4485
rs58568715	G	A	G	A	-0.045877	-0.00417054	0.1638	0.165251	FALSE	FALSE	FALSE	11	65662985	0.00139679	0.0026	452071	daytimesleepiness	TRUE	reported	textfile	2.31e-08	11	65662985	0.008209	159272	Savoury biscuit liking	TRUE	reported	2	TRUE	0.000196058	31.2323
rs12682352	C	T	C	T	-0.0910285	0.000237353	0.4742	0.473683	FALSE	FALSE	FALSE	8	8646246	0.00103378	0.82	452071	daytimesleepiness	TRUE	reported	textfile	2.74e-15	8	8646246	0.0115191	158684	F-savour/caloric food liking (derived food-liking factor)	TRUE	reported	2	TRUE	0.00039338	62.4469
rs2447097	G	T	G	T	0.0751993	-0.000136085	0.4608	0.542953	FALSE	FALSE	FALSE	17	2278064	0.00103925	0.91	452071	daytimesleepiness	TRUE	reported	textfile	7.18e-11	17	2278064	0.0115393	158684	F-savour/caloric food liking (derived food-liking factor)	TRUE	reported	2	TRUE	0.000267559	42.4682
rs35626515	A	C	A	C	0.0641629	0.00292099	0.4032	0.407179	FALSE	FALSE	FALSE	16	28649651	0.0010485	0.0059	452071	daytimesleepiness	TRUE	reported	textfile	4.45e-08	16	28649651	0.0117256	158684	F-savour/caloric food liking (derived food-liking factor)	TRUE	reported	2	TRUE	0.000188661	29.9427
rs429358	C	T	C	T	-0.162062	-0.00153467	0.1486	0.155122	FALSE	FALSE	FALSE	19	45411941	0.00142287	0.29	452071	daytimesleepiness	TRUE	reported	textfile	1.22e-23	19	45411941	0.0161709	158684	F-savour/caloric food liking (derived food-liking factor)	TRUE	reported	2	TRUE	0.000632542	100.436
rs4350094	T	C	T	C	0.0663366	0.0011728	0.4708	0.46988	FALSE	FALSE	FALSE	8	143378869	0.00103296	0.26	452071	daytimesleepiness	TRUE	reported	textfile	8.58e-09	8	143378869	0.0115234	158684	F-savour/caloric food liking (derived food-liking factor)	TRUE	reported	2	TRUE	0.000208794	33.1388
rs4649981	A	G	A	G	-0.0776122	-0.00122933	0.4664	0.465487	FALSE	FALSE	FALSE	1	73652349	0.00103337	0.24	452071	daytimesleepiness	TRUE	reported	textfile	1.68e-11	1	73652349	0.0115298	158684	F-savour/caloric food liking (derived food-liking factor)	TRUE	reported	2	TRUE	0.000285468	45.3115
rs61779135	A	G	A	G	-0.0700527	-0.00125477	0.3948	0.395292	FALSE	FALSE	FALSE	1	21532625	0.00105767	0.25	452071	daytimesleepiness	TRUE	reported	textfile	2.63e-09	1	21532625	0.0117672	158684	F-savour/caloric food liking (derived food-liking factor)	TRUE	reported	2	TRUE	0.000223293	35.4405
rs73288458	G	C	G	C	-0.0690821	-0.000366057	0.3103	0.309631	FALSE	TRUE	FALSE	20	43433547	0.00112536	0.77	452071	daytimesleepiness	TRUE	reported	textfile	2.76e-08	20	43433547	0.0124334	158684	F-savour/caloric food liking (derived food-liking factor)	TRUE	reported	2	TRUE	0.000194507	30.8708
rs7587672	C	G	C	G	-0.0800923	-0.000626106	0.2606	0.260275	FALSE	TRUE	FALSE	2	191723275	0.00117343	0.6	452071	daytimesleepiness	TRUE	reported	textfile	9.82e-10	2	191723275	0.0131034	158684	F-savour/caloric food liking (derived food-liking factor)	TRUE	reported	2	TRUE	0.000235385	37.3602
rs10789907	C	A	C	A	0.045647	0.00191056	0.5159	0.516275	FALSE	FALSE	FALSE	11	112559814	0.00104371	0.078	452071	daytimesleepiness	TRUE	reported	textfile	2.53e-08	11	112559814	0.008192	158624	Red meat liking	TRUE	reported	2	TRUE	0.0001957	31.0484
rs2991927	G	A	G	A	0.046307	0.0027217	0.6421	0.641222	FALSE	FALSE	FALSE	10	86598574	0.001072	0.0097	452071	daytimesleepiness	TRUE	reported	textfile	3.87e-08	10	86598574	0.008422	158624	Red meat liking	TRUE	reported	2	TRUE	0.000190551	30.2313
rs429358	C	T	C	T	-0.094437	-0.00153467	0.1486	0.155122	FALSE	FALSE	FALSE	19	45411941	0.00142287	0.29	452071	daytimesleepiness	TRUE	reported	textfile	1.25e-16	19	45411941	0.011401	158624	Red meat liking	TRUE	reported	2	TRUE	0.000432356	68.6109
rs7531118	C	T	C	T	-0.056098	-0.00251541	0.5333	0.530505	FALSE	FALSE	FALSE	1	72837239	0.00103852	0.017	452071	daytimesleepiness	TRUE	reported	textfile	5.95e-12	1	72837239	0.008151	158624	Red meat liking	TRUE	reported	2	TRUE	0.000298521	47.3661
rs1006945	T	G	T	G	-0.050471	-0.00102678	0.5294	0.527217	FALSE	FALSE	FALSE	20	37458009	0.00103269	0.29	452071	daytimesleepiness	TRUE	reported	textfile	3.21e-09	20	37458009	0.008522	158434	Pork chop liking	TRUE	reported	2	TRUE	0.000221338	35.0748
rs1620977	G	A	G	A	0.053982	0.00431424	0.7293	0.731745	FALSE	FALSE	FALSE	1	72729142	0.00116213	0.00023	452071	daytimesleepiness	TRUE	reported	textfile	1.8e-08	1	72729142	0.009583	158434	Pork chop liking	TRUE	reported	2	TRUE	0.000200244	31.7314
rs2893843	G	A	G	A	-0.052736	0.000325692	0.3662	0.365167	FALSE	FALSE	FALSE	6	26338697	0.00107537	0.78	452071	daytimesleepiness	TRUE	reported	textfile	2.97e-09	6	26338697	0.008887	158434	Pork chop liking	TRUE	reported	2	TRUE	0.000222208	35.2126
rs429358	C	T	C	T	-0.097043	-0.00153467	0.1486	0.155122	FALSE	FALSE	FALSE	19	45411941	0.00142287	0.29	452071	daytimesleepiness	TRUE	reported	textfile	6.02e-16	19	45411941	0.011993	158434	Pork chop liking	TRUE	reported	2	TRUE	0.00041309	65.4738
rs9747449	C	T	C	T	0.049669	0.000869101	0.5001	0.499115	FALSE	FALSE	FALSE	17	5270414	0.00103557	0.41	452071	daytimesleepiness	TRUE	reported	textfile	6.14e-09	17	5270414	0.008543	158434	Pork chop liking	TRUE	reported	2	TRUE	0.000213309	33.8022
rs1006945	T	G	T	G	-0.0674092	-0.00102678	0.4705	0.527217	FALSE	FALSE	FALSE	20	37458009	0.00103269	0.29	452071	daytimesleepiness	TRUE	reported	textfile	1.97e-08	20	37458009	0.0120056	158509	F-meat liking (derived food-liking factor)	TRUE	reported	2	TRUE	0.000198853	31.5258
rs11911432	G	T	G	T	0.0804206	0.00138409	0.2292	0.228653	FALSE	FALSE	FALSE	21	34370555	0.00123034	0.28	452071	daytimesleepiness	TRUE	reported	textfile	1.69e-08	21	34370555	0.0142567	158509	F-meat liking (derived food-liking factor)	TRUE	reported	2	TRUE	0.000200705	31.8195
rs2733481	A	G	A	G	0.0709336	0.00464537	0.4507	0.449184	FALSE	FALSE	FALSE	3	17320397	0.00103485	6.7e-06	452071	daytimesleepiness	TRUE	reported	textfile	3.87e-09	3	17320397	0.0120434	158509	F-meat liking (derived food-liking factor)	TRUE	reported	2	TRUE	0.000218807	34.69
rs429358	C	T	C	T	-0.166912	-0.00153467	0.1486	0.155122	FALSE	FALSE	FALSE	19	45411941	0.00142287	0.29	452071	daytimesleepiness	TRUE	reported	textfile	3.86e-23	19	45411941	0.0168469	158509	F-meat liking (derived food-liking factor)	TRUE	reported	2	TRUE	0.000618894	98.1595
rs61880662	G	A	G	A	-0.0923115	-0.00159931	0.1491	0.14801	FALSE	FALSE	FALSE	11	30901989	0.00149241	0.31	452071	daytimesleepiness	TRUE	reported	textfile	4.09e-08	11	30901989	0.0168236	158509	F-meat liking (derived food-liking factor)	TRUE	reported	2	TRUE	0.000189907	30.1072
rs72614026	C	T	C	T	0.157301	0.00172609	0.0492	0.049501	FALSE	FALSE	FALSE	8	143403979	0.00237603	0.5	452071	daytimesleepiness	TRUE	reported	textfile	1.37e-08	8	143403979	0.0277057	158509	F-meat liking (derived food-liking factor)	TRUE	reported	2	TRUE	0.000203323	32.2345
rs75189942	T	C	T	C	-0.147684	-0.00577839	0.0534	0.053649	FALSE	FALSE	FALSE	3	62428323	0.00232306	0.013	452071	daytimesleepiness	TRUE	reported	textfile	3.01e-08	3	62428323	0.0266528	158509	F-meat liking (derived food-liking factor)	TRUE	reported	2	TRUE	0.000193663	30.7028
rs11035710	C	T	C	T	-0.078278	-0.00152698	0.1958	0.196002	FALSE	FALSE	FALSE	11	5128490	0.00129895	0.26	452071	daytimesleepiness	TRUE	reported	textfile	9.22e-11	11	5128490	0.012078	150875	Goat cheese liking	TRUE	reported	2	TRUE	0.000278324	42.0033
rs13337331	T	A	T	A	0.06081	0.000839203	0.253	0.252889	FALSE	TRUE	FALSE	16	83681953	0.0011884	0.51	452071	daytimesleepiness	TRUE	reported	textfile	3.68e-08	16	83681953	0.011043	150875	Goat cheese liking	TRUE	reported	2	TRUE	0.000200942	30.3229
rs3124426	T	C	T	C	-0.087211	-0.000954261	0.7811	0.781359	FALSE	FALSE	FALSE	13	55937346	0.00124296	0.44	452071	daytimesleepiness	TRUE	reported	textfile	4.31e-14	13	55937346	0.011546	150875	Goat cheese liking	TRUE	reported	2	TRUE	0.000378005	57.0524
rs504675	T	C	T	C	0.070522	-0.000366963	0.3511	0.350784	FALSE	FALSE	FALSE	2	45154689	0.00108043	0.74	452071	daytimesleepiness	TRUE	reported	textfile	1.98e-12	2	45154689	0.010021	150875	Goat cheese liking	TRUE	reported	2	TRUE	0.000328146	49.5246
rs6059574	G	C	G	C	0.054743	0.00142388	0.6385	0.63676	FALSE	TRUE	FALSE	20	32523172	0.00107747	0.2	452071	daytimesleepiness	TRUE	reported	textfile	4.66e-08	20	32523172	0.010017	150875	Goat cheese liking	TRUE	reported	2	TRUE	0.000197915	29.8659
rs610293	T	C	T	C	-0.057359	-0.00356612	0.3147	0.314875	FALSE	FALSE	FALSE	11	66310380	0.00111053	0.0012	452071	daytimesleepiness	TRUE	reported	textfile	2.77e-08	11	66310380	0.010321	150875	Goat cheese liking	TRUE	reported	2	TRUE	0.00020467	30.8854
rs9935401	A	G	A	G	0.066532	0.00117373	0.3962	0.393738	FALSE	FALSE	FALSE	16	53816838	0.00105363	0.26	452071	daytimesleepiness	TRUE	reported	textfile	1.02e-11	16	53816838	0.009777	150875	Goat cheese liking	TRUE	reported	2	TRUE	0.000306831	46.3067
rs10160758	C	T	C	T	-0.023737	-0.000880361	0.268	0.266701	FALSE	FALSE	FALSE	11	66673079	0.00117254	0.45	452071	daytimesleepiness	TRUE	reported	textfile	3.98e-09	11	66673079	0.00403341	156621	F-fatty/salty food liking (derived food-liking factor)	TRUE	reported	2	TRUE	0.000221086	34.634
rs10974346	T	C	T	C	-0.0227619	-0.00238368	0.3967	0.39813	FALSE	FALSE	FALSE	9	4144390	0.00105388	0.022	452071	daytimesleepiness	TRUE	reported	textfile	4.57e-10	9	4144390	0.00365172	156621	F-fatty/salty food liking (derived food-liking factor)	TRUE	reported	2	TRUE	0.000248006	38.8522
rs1111207	C	T	C	T	-0.0230819	-0.00153705	0.4308	0.431323	FALSE	FALSE	FALSE	18	24125857	0.00104076	0.12	452071	daytimesleepiness	TRUE	reported	textfile	1.57e-10	18	24125857	0.00360765	156621	F-fatty/salty food liking (derived food-liking factor)	TRUE	reported	2	TRUE	0.000261295	40.9345
rs12714629	C	T	C	T	0.0268281	0.00348785	0.2271	0.225985	FALSE	FALSE	FALSE	3	85598424	0.00123069	0.0037	452071	daytimesleepiness	TRUE	reported	textfile	3.14e-10	3	85598424	0.00426407	156621	F-fatty/salty food liking (derived food-liking factor)	TRUE	reported	2	TRUE	0.000252679	39.5844
rs12715065	A	T	A	T	0.0218109	0.00113904	0.2967	0.29676	FALSE	TRUE	FALSE	3	25105288	0.0011281	0.31	452071	daytimesleepiness	TRUE	reported	textfile	2.45e-08	3	25105288	0.0039108	156621	F-fatty/salty food liking (derived food-liking factor)	TRUE	reported	2	TRUE	0.000198555	31.1037
rs1425397	A	G	A	G	-0.025902	-0.00369162	0.3364	0.336534	FALSE	FALSE	FALSE	4	152984315	0.00108967	0.00069	452071	daytimesleepiness	TRUE	reported	textfile	7.36e-12	4	152984315	0.00378106	156621	F-fatty/salty food liking (derived food-liking factor)	TRUE	reported	2	TRUE	0.000299542	46.9282
rs1898874	T	C	T	C	0.0316154	0.00447693	0.1352	0.135618	FALSE	FALSE	FALSE	18	1844240	0.00151591	0.0039	452071	daytimesleepiness	TRUE	reported	textfile	1.44e-09	18	1844240	0.00522455	156621	F-fatty/salty food liking (derived food-liking factor)	TRUE	reported	2	TRUE	0.000233747	36.6179
rs26579	C	G	C	G	-0.0218056	0.000351049	0.4134	0.411682	FALSE	TRUE	FALSE	5	87985295	0.00105776	0.74	452071	daytimesleepiness	TRUE	reported	textfile	1.85e-09	5	87985295	0.00362776	156621	F-fatty/salty food liking (derived food-liking factor)	TRUE	reported	2	TRUE	0.000230626	36.1289
rs3105065	G	A	G	A	-0.0265595	0.000127407	0.2627	0.737447	FALSE	FALSE	FALSE	13	55993394	0.00117638	0.91	452071	daytimesleepiness	TRUE	reported	textfile	6.03e-11	13	55993394	0.00405922	156621	F-fatty/salty food liking (derived food-liking factor)	TRUE	reported	2	TRUE	0.000273265	42.8102
rs329922	A	G	A	G	-0.0204174	0.0012812	0.384	0.383143	FALSE	FALSE	FALSE	3	107387116	0.00106499	0.24	452071	daytimesleepiness	TRUE	reported	textfile	2.72e-08	3	107387116	0.00367315	156621	F-fatty/salty food liking (derived food-liking factor)	TRUE	reported	2	TRUE	0.000197237	30.8972
rs504675	T	C	T	C	0.0270059	-0.000366963	0.3508	0.350784	FALSE	FALSE	FALSE	2	45154689	0.00108043	0.74	452071	daytimesleepiness	TRUE	reported	textfile	5.43e-13	2	45154689	0.00374348	156621	F-fatty/salty food liking (derived food-liking factor)	TRUE	reported	2	TRUE	0.000332178	52.0428
rs55872725	T	C	T	C	0.0235259	0.00138748	0.4046	0.402759	FALSE	FALSE	FALSE	16	53809123	0.00104964	0.18	452071	daytimesleepiness	TRUE	reported	textfile	1.02e-10	16	53809123	0.0036398	156621	F-fatty/salty food liking (derived food-liking factor)	TRUE	reported	2	TRUE	0.000266667	41.7763
rs7784061	G	A	G	A	0.0201237	0.00164412	0.3748	0.623365	FALSE	FALSE	FALSE	7	32974796	0.00106382	0.13	452071	daytimesleepiness	TRUE	reported	textfile	4.96e-08	7	32974796	0.00369051	156621	F-fatty/salty food liking (derived food-liking factor)	TRUE	reported	2	TRUE	0.000189806	29.733
rs2733520	A	G	A	G	0.075413	0.00468405	0.4477	0.446242	FALSE	FALSE	FALSE	3	17246392	0.00103588	5.6e-06	452071	daytimesleepiness	TRUE	reported	textfile	1.73e-08	3	17246392	0.0133788	159335	F-fatty/dairy food liking (derived food-liking factor)	TRUE	reported	2	TRUE	0.00019937	31.7726
rs710360	G	C	G	C	-0.0984456	-0.00612777	0.2479	0.248232	FALSE	TRUE	FALSE	5	87144026	0.00120287	3.1e-07	452071	daytimesleepiness	TRUE	reported	textfile	1.66e-10	5	87144026	0.0154071	159335	F-fatty/dairy food liking (derived food-liking factor)	TRUE	reported	2	TRUE	0.000256169	40.8266
rs7652808	G	T	G	T	-0.0777121	-0.00394518	0.3501	0.649126	FALSE	FALSE	FALSE	3	85603643	0.0010771	0.0002	452071	daytimesleepiness	TRUE	reported	textfile	2.52e-08	3	85603643	0.0139469	159335	F-fatty/dairy food liking (derived food-liking factor)	TRUE	reported	2	TRUE	0.000194816	31.0466
rs12419507	A	G	A	G	0.051493	-0.000250716	0.402	0.404634	FALSE	FALSE	FALSE	11	47669619	0.001047	0.82	452071	daytimesleepiness	TRUE	reported	textfile	2.61e-08	11	47669619	0.00925	157017	Diet fizzy drinks liking	TRUE	reported	2	TRUE	0.000197324	30.989
rs12969709	A	C	A	C	0.061938	0.00150426	0.2683	0.266595	FALSE	FALSE	FALSE	18	57859563	0.00116614	0.21	452071	daytimesleepiness	TRUE	reported	textfile	1.73e-09	18	57859563	0.010282	157017	Diet fizzy drinks liking	TRUE	reported	2	TRUE	0.000231053	36.2872
rs13107325	T	C	T	C	0.118323	0.00943984	0.0726	0.074465	FALSE	FALSE	FALSE	4	103188709	0.00196273	1.3e-06	452071	daytimesleepiness	TRUE	reported	textfile	1.62e-11	4	103188709	0.017556	157017	Diet fizzy drinks liking	TRUE	reported	2	TRUE	0.000289211	45.4236
rs2925630	C	T	C	T	0.054748	0.00333551	0.3897	0.393622	FALSE	FALSE	FALSE	16	28619132	0.00107679	0.0022	452071	daytimesleepiness	TRUE	reported	textfile	9.1e-09	16	28619132	0.009525	157017	Diet fizzy drinks liking	TRUE	reported	2	TRUE	0.000210363	33.037
rs10195287	T	C	T	C	-0.0701232	-0.000872739	0.4235	0.425254	FALSE	FALSE	FALSE	2	160461478	0.00104107	0.4	452071	daytimesleepiness	TRUE	reported	textfile	3.08e-09	2	160461478	0.0118309	156734	F-cheese liking (derived food-liking factor)	TRUE	reported	2	TRUE	0.000224092	35.1303
rs1111207	C	T	C	T	-0.0737419	-0.00153705	0.4308	0.431323	FALSE	FALSE	FALSE	18	24125857	0.00104076	0.12	452071	daytimesleepiness	TRUE	reported	textfile	4.2e-10	18	24125857	0.0118052	156734	F-cheese liking (derived food-liking factor)	TRUE	reported	2	TRUE	0.000248891	39.019
rs12715065	A	T	A	T	0.0821516	0.00113904	0.2967	0.29676	FALSE	TRUE	FALSE	3	25105288	0.0011281	0.31	452071	daytimesleepiness	TRUE	reported	textfile	1.37e-10	3	25105288	0.0127972	156734	F-cheese liking (derived food-liking factor)	TRUE	reported	2	TRUE	0.00026286	41.2094
rs12801168	A	G	A	G	0.0655083	-0.000882181	0.3957	0.395654	FALSE	FALSE	FALSE	11	7959617	0.00105338	0.39	452071	daytimesleepiness	TRUE	reported	textfile	4.26e-08	11	7959617	0.0119546	156734	F-cheese liking (derived food-liking factor)	TRUE	reported	2	TRUE	0.000191547	30.0274
rs1425397	A	G	A	G	-0.0733339	-0.00369162	0.3364	0.336534	FALSE	FALSE	FALSE	4	152984315	0.00108967	0.00069	452071	daytimesleepiness	TRUE	reported	textfile	3.08e-09	4	152984315	0.0123727	156734	F-cheese liking (derived food-liking factor)	TRUE	reported	2	TRUE	0.00022409	35.13
rs3105065	G	A	G	A	-0.106669	0.000127407	0.2627	0.737447	FALSE	FALSE	FALSE	13	55993394	0.00117638	0.91	452071	daytimesleepiness	TRUE	reported	textfile	9.7e-16	13	55993394	0.0132829	156734	F-cheese liking (derived food-liking factor)	TRUE	reported	2	TRUE	0.000411293	64.4893
rs3741194	C	T	C	T	-0.0729598	-0.00163703	0.2711	0.269473	FALSE	FALSE	FALSE	11	66626234	0.00116463	0.16	452071	daytimesleepiness	TRUE	reported	textfile	2.89e-08	11	66626234	0.0131506	156734	F-cheese liking (derived food-liking factor)	TRUE	reported	2	TRUE	0.000196348	30.7801
rs504675	T	C	T	C	0.0949281	-0.000366963	0.3508	0.350784	FALSE	FALSE	FALSE	2	45154689	0.00108043	0.74	452071	daytimesleepiness	TRUE	reported	textfile	9.23e-15	2	45154689	0.0122497	156734	F-cheese liking (derived food-liking factor)	TRUE	reported	2	TRUE	0.00038301	60.0529
rs55872725	T	C	T	C	0.103356	0.00138748	0.4046	0.402759	FALSE	FALSE	FALSE	16	53809123	0.00104964	0.18	452071	daytimesleepiness	TRUE	reported	textfile	4.04e-18	16	53809123	0.0119104	156734	F-cheese liking (derived food-liking factor)	TRUE	reported	2	TRUE	0.000480225	75.3027
rs72943593	G	A	G	A	-0.121192	-0.00127105	0.0766	0.076674	FALSE	FALSE	FALSE	6	107839786	0.00194611	0.5	452071	daytimesleepiness	TRUE	reported	textfile	3.51e-08	6	107839786	0.0219804	156734	F-cheese liking (derived food-liking factor)	TRUE	reported	2	TRUE	0.000193923	30.3999
rs7449794	T	C	T	C	-0.0698407	0.000655072	0.3906	0.389065	FALSE	FALSE	FALSE	6	51410601	0.00105784	0.51	452071	daytimesleepiness	TRUE	reported	textfile	5.58e-09	6	51410601	0.0119819	156734	F-cheese liking (derived food-liking factor)	TRUE	reported	2	TRUE	0.000216723	33.9748
rs76955127	T	G	T	G	-0.147724	0.000329508	0.049	0.04928	FALSE	FALSE	FALSE	4	46440483	0.0023823	0.88	452071	daytimesleepiness	TRUE	reported	textfile	4.9e-08	4	46440483	0.0270804	156734	F-cheese liking (derived food-liking factor)	TRUE	reported	2	TRUE	0.00018982	29.7566
rs9814516	T	G	T	G	0.0790744	0.00365139	0.2376	0.236188	FALSE	FALSE	FALSE	3	85407980	0.00121122	0.0021	452071	daytimesleepiness	TRUE	reported	textfile	8.56e-09	3	85407980	0.013735	156734	F-cheese liking (derived food-liking factor)	TRUE	reported	2	TRUE	0.000211426	33.1442
rs10195287	T	C	T	C	-0.060584	-0.000872739	0.4235	0.425254	FALSE	FALSE	FALSE	2	160461478	0.00104107	0.4	452071	daytimesleepiness	TRUE	reported	textfile	9e-09	2	160461478	0.010537	157457	Blue cheese liking	TRUE	reported	2	TRUE	0.000209908	33.058
rs1123321	G	C	G	C	0.072562	0.000767975	0.2579	0.258071	FALSE	TRUE	FALSE	16	83677410	0.00118216	0.54	452071	daytimesleepiness	TRUE	reported	textfile	1.25e-09	16	83677410	0.011938	157457	Blue cheese liking	TRUE	reported	2	TRUE	0.00023458	36.9445
rs11861627	C	A	C	A	-0.084959	-0.000681045	0.1805	0.182024	FALSE	FALSE	FALSE	16	12793139	0.0013674	0.59	452071	daytimesleepiness	TRUE	reported	textfile	8.97e-10	16	12793139	0.013864	157457	Blue cheese liking	TRUE	reported	2	TRUE	0.000238438	37.5523
rs12413585	A	G	A	G	0.057353	0.000374079	0.4775	0.475621	FALSE	FALSE	FALSE	10	118016664	0.00103485	0.72	452071	daytimesleepiness	TRUE	reported	textfile	3.85e-08	10	118016664	0.01043	157457	Blue cheese liking	TRUE	reported	2	TRUE	0.000191999	30.237
rs1392262	A	G	A	G	-0.057073	0.00064886	0.5269	0.527358	FALSE	FALSE	FALSE	3	115142521	0.00103235	0.5	452071	daytimesleepiness	TRUE	reported	textfile	4.32e-08	3	115142521	0.010418	157457	Blue cheese liking	TRUE	reported	2	TRUE	0.000190567	30.0115
rs1482782	G	C	G	C	0.067497	-0.000822839	0.3957	0.395483	FALSE	TRUE	FALSE	11	7941115	0.00105269	0.42	452071	daytimesleepiness	TRUE	reported	textfile	2.08e-10	11	7941115	0.010618	157457	Blue cheese liking	TRUE	reported	2	TRUE	0.000256572	40.409
rs1989097	G	A	G	A	0.087824	0.00406128	0.1476	0.147663	FALSE	FALSE	FALSE	18	1860310	0.00145497	0.0062	452071	daytimesleepiness	TRUE	reported	textfile	2.24e-09	18	1860310	0.014683	157457	Blue cheese liking	TRUE	reported	2	TRUE	0.000227162	35.776
rs3105065	G	A	G	A	-0.105146	0.000127407	0.7371	0.737447	FALSE	FALSE	FALSE	13	55993394	0.00117638	0.91	452071	daytimesleepiness	TRUE	reported	textfile	1.03e-18	13	55993394	0.0119	157457	Blue cheese liking	TRUE	reported	2	TRUE	0.000495581	78.0703
rs504675	T	C	T	C	0.096739	-0.000366963	0.351	0.350784	FALSE	FALSE	FALSE	2	45154689	0.00108043	0.74	452071	daytimesleepiness	TRUE	reported	textfile	7.31e-19	2	45154689	0.010902	157457	Blue cheese liking	TRUE	reported	2	TRUE	0.000499818	78.7382
rs55872725	T	C	T	C	0.086299	0.00138748	0.4049	0.402759	FALSE	FALSE	FALSE	16	53809123	0.00104964	0.18	452071	daytimesleepiness	TRUE	reported	textfile	3.99e-16	16	53809123	0.0106	157457	Blue cheese liking	TRUE	reported	2	TRUE	0.00042078	66.2818
rs56114278	T	A	T	A	-0.068334	-0.00244808	0.2814	0.281643	FALSE	TRUE	FALSE	4	152969869	0.00114517	0.032	452071	daytimesleepiness	TRUE	reported	textfile	3.38e-09	4	152969869	0.011555	157457	Blue cheese liking	TRUE	reported	2	TRUE	0.000222063	34.9726
rs6576291	A	G	A	G	0.059284	0.00126618	0.6337	0.633056	FALSE	FALSE	FALSE	14	29827888	0.0010677	0.24	452071	daytimesleepiness	TRUE	reported	textfile	3.84e-08	14	29827888	0.010781	157457	Blue cheese liking	TRUE	reported	2	TRUE	0.000192005	30.2379
rs687113	G	A	G	A	-0.067469	0.000241873	0.3426	0.343562	FALSE	FALSE	FALSE	18	40947453	0.00108285	0.74	452071	daytimesleepiness	TRUE	reported	textfile	6.87e-10	18	40947453	0.010934	157457	Blue cheese liking	TRUE	reported	2	TRUE	0.000241759	38.0754
rs9923688	C	T	C	T	0.060302	0.00191225	0.3585	0.359763	FALSE	FALSE	FALSE	16	73628767	0.00108289	0.076	452071	daytimesleepiness	TRUE	reported	textfile	3.53e-08	16	73628767	0.010937	157457	Blue cheese liking	TRUE	reported	2	TRUE	0.000193028	30.3992
rs10246665	T	C	T	C	0.044089	-0.00134451	0.5648	0.565976	FALSE	FALSE	FALSE	7	133370755	0.00103895	0.18	452071	daytimesleepiness	TRUE	reported	textfile	5.06e-10	7	133370755	0.00709	158772	Black pepper liking	TRUE	reported	2	TRUE	0.000243494	38.669
rs13056300	C	T	C	T	-0.049482	0.00369372	0.2732	0.272965	FALSE	FALSE	FALSE	22	41408754	0.00116413	0.0014	452071	daytimesleepiness	TRUE	reported	textfile	4.33e-10	22	41408754	0.007926	158772	Black pepper liking	TRUE	reported	2	TRUE	0.000245418	38.9745
rs224536	G	A	G	A	0.065172	-0.00189765	0.3504	0.349056	FALSE	FALSE	FALSE	17	3487180	0.00107934	0.081	452071	daytimesleepiness	TRUE	reported	textfile	6.47e-19	17	3487180	0.007333	158772	Black pepper liking	TRUE	reported	2	TRUE	0.000497243	78.9866
rs6066836	G	A	G	A	0.041353	-0.00158411	0.4475	0.446834	FALSE	FALSE	FALSE	20	47356483	0.00103986	0.12	452071	daytimesleepiness	TRUE	reported	textfile	5.59e-09	20	47356483	0.007094	158772	Black pepper liking	TRUE	reported	2	TRUE	0.000213976	33.9802
rs6747171	G	A	G	A	0.042205	-0.00132088	0.3108	0.307649	FALSE	FALSE	FALSE	2	145819888	0.0011134	0.23	452071	daytimesleepiness	TRUE	reported	textfile	2.6e-08	2	145819888	0.00758	158772	Black pepper liking	TRUE	reported	2	TRUE	0.000195223	31.0016
rs6978919	C	T	C	T	-0.048277	-0.000293935	0.2001	0.200677	FALSE	FALSE	FALSE	7	69735671	0.00128602	0.83	452071	daytimesleepiness	TRUE	reported	textfile	3.6e-08	7	69735671	0.008761	158772	Black pepper liking	TRUE	reported	2	TRUE	0.000191212	30.3646
rs7568987	G	A	G	A	0.046687	-0.000341935	0.3061	0.307619	FALSE	FALSE	FALSE	2	45154229	0.0011183	0.76	452071	daytimesleepiness	TRUE	reported	textfile	1.02e-09	2	45154229	0.007643	158772	Black pepper liking	TRUE	reported	2	TRUE	0.000234957	37.3129
rs7619139	A	T	A	T	0.040325	-0.000463826	0.5889	0.588927	FALSE	TRUE	FALSE	3	25110415	0.00104863	0.66	452071	daytimesleepiness	TRUE	reported	textfile	1.8e-08	3	25110415	0.007159	158772	Black pepper liking	TRUE	reported	2	TRUE	0.000199794	31.7277
rs11665326	G	A	G	A	-0.049836	0.00273845	0.4741	0.476409	FALSE	FALSE	FALSE	18	50907494	0.00108831	0.011	452071	daytimesleepiness	TRUE	reported	textfile	7.38e-09	18	50907494	0.008618	142261	Bell pepper liking	TRUE	reported	2	TRUE	0.00023501	33.4401
rs1053578	C	T	C	T	-0.091112	-0.00410763	0.0645	0.064844	FALSE	FALSE	FALSE	17	43221285	0.00214141	0.053	452071	daytimesleepiness	TRUE	reported	textfile	3.46e-08	17	43221285	0.016513	159342	Beetroot liking	TRUE	reported	2	TRUE	0.000191023	30.4434
rs11710277	G	A	G	A	-0.085274	0.0003643	0.0781	0.077371	FALSE	FALSE	FALSE	3	50199747	0.00193213	0.84	452071	daytimesleepiness	TRUE	reported	textfile	8.19e-09	3	50199747	0.01479	159342	Beetroot liking	TRUE	reported	2	TRUE	0.000208582	33.2423
rs12458015	C	T	C	T	0.045769	0.000463535	0.3346	0.336729	FALSE	FALSE	FALSE	18	53305735	0.00108875	0.66	452071	daytimesleepiness	TRUE	reported	textfile	4.8e-08	18	53305735	0.008383	159342	Beetroot liking	TRUE	reported	2	TRUE	0.000187039	29.8084
rs6664698	A	G	A	G	0.065053	0.00113674	0.1307	0.130827	FALSE	FALSE	FALSE	1	67089418	0.00152743	0.47	452071	daytimesleepiness	TRUE	reported	textfile	3.18e-08	1	67089418	0.011759	159342	Beetroot liking	TRUE	reported	2	TRUE	0.000192035	30.6047
rs73034263	G	C	G	C	-0.05408	-0.00476872	0.2034	0.201752	FALSE	TRUE	FALSE	11	133808038	0.00128762	0.00023	452071	daytimesleepiness	TRUE	reported	textfile	4.24e-08	11	133808038	0.009866	159342	Beetroot liking	TRUE	reported	2	TRUE	0.000188529	30.0459
rs983236	T	C	T	C	0.04662	0.00276643	0.5862	0.585313	FALSE	FALSE	FALSE	8	35024942	0.0010478	0.0077	452071	daytimesleepiness	TRUE	reported	textfile	7.49e-09	8	35024942	0.008065	159342	Beetroot liking	TRUE	reported	2	TRUE	0.000209659	33.4141
rs59032605	T	C	T	C	-0.0894104	0.00267563	0.4391	0.438958	FALSE	FALSE	FALSE	7	71787916	0.00139269	0.062	453379	insomina	TRUE	reported	textfile	1.57e-08	7	71787916	0.0158134	157918	F-whole food liking (derived food-liking factor)	TRUE	reported	2	TRUE	0.000202399	31.9685
rs6569187	C	T	C	T	-0.087575	0.00346755	0.449	0.556397	FALSE	FALSE	FALSE	6	98400486	0.00139731	0.011	453379	insomina	TRUE	reported	textfile	2.85e-08	6	98400486	0.0157779	157918	F-whole food liking (derived food-liking factor)	TRUE	reported	2	TRUE	0.000195049	30.8074
rs10140768	C	T	C	T	0.0609837	-0.000804501	0.3784	0.37739	FALSE	FALSE	FALSE	14	40913610	0.00142966	0.58	453379	insomina	TRUE	reported	textfile	8.38e-10	14	40913610	0.00993611	147344	F-strong vegetable liking (derived food-liking factor)	TRUE	reported	2	TRUE	0.000255594	37.6695
rs10767910	G	A	G	A	0.0612087	0.00161623	0.4436	0.443061	FALSE	FALSE	FALSE	11	32039609	0.00140883	0.23	453379	insomina	TRUE	reported	textfile	2.78e-10	11	32039609	0.0096997	147344	F-strong vegetable liking (derived food-liking factor)	TRUE	reported	2	TRUE	0.000270184	39.8203
rs11012794	G	A	G	A	0.0696913	-0.0054457	0.2932	0.70806	FALSE	FALSE	FALSE	10	22105035	0.00152564	0.00041	453379	insomina	TRUE	reported	textfile	4.59e-11	10	22105035	0.0105856	147344	F-strong vegetable liking (derived food-liking factor)	TRUE	reported	2	TRUE	0.000294077	43.3428
rs11216452	A	G	A	G	0.0579652	0.000169356	0.442	0.443122	FALSE	FALSE	FALSE	11	117424804	0.00139865	0.88	453379	insomina	TRUE	reported	textfile	2.32e-09	11	117424804	0.0097033	147344	F-strong vegetable liking (derived food-liking factor)	TRUE	reported	2	TRUE	0.000242134	35.6853
rs12214204	G	A	G	A	-0.0734792	0.00521767	0.1699	0.170473	FALSE	FALSE	FALSE	6	157390672	0.00184594	0.0048	453379	insomina	TRUE	reported	textfile	1.03e-08	6	157390672	0.0128317	147344	F-strong vegetable liking (derived food-liking factor)	TRUE	reported	2	TRUE	0.000222498	32.7907
rs12492113	A	G	A	G	-0.0853971	0.00238388	0.1248	0.125342	FALSE	FALSE	FALSE	3	50521402	0.0020977	0.25	453379	insomina	TRUE	reported	textfile	4.72e-09	3	50521402	0.014581	147344	F-strong vegetable liking (derived food-liking factor)	TRUE	reported	2	TRUE	0.000232744	34.301
rs2799081	C	T	C	T	-0.0683009	0.00262339	0.2851	0.285871	FALSE	FALSE	FALSE	6	28270584	0.0015333	0.069	453379	insomina	TRUE	reported	textfile	1.57e-10	6	28270584	0.010674	147344	F-strong vegetable liking (derived food-liking factor)	TRUE	reported	2	TRUE	0.000277809	40.9444
rs303753	A	G	A	G	-0.0580599	8.85095e-05	0.3435	0.346027	FALSE	FALSE	FALSE	18	21074922	0.00146626	0.93	453379	insomina	TRUE	reported	textfile	1.06e-08	18	21074922	0.0101477	147344	F-strong vegetable liking (derived food-liking factor)	TRUE	reported	2	TRUE	0.000222121	32.7351
rs336614	C	T	C	T	-0.066772	-0.000962618	0.4058	0.596786	FALSE	FALSE	FALSE	3	18631906	0.00141169	0.49	453379	insomina	TRUE	reported	textfile	1.02e-11	3	18631906	0.00981353	147344	F-strong vegetable liking (derived food-liking factor)	TRUE	reported	2	TRUE	0.0003141	46.2948
rs35166611	T	G	T	G	0.0603871	-0.00110866	0.3485	0.348147	FALSE	FALSE	FALSE	11	66115782	0.00145119	0.4	453379	insomina	TRUE	reported	textfile	2.36e-09	11	66115782	0.0101132	147344	F-strong vegetable liking (derived food-liking factor)	TRUE	reported	2	TRUE	0.00024192	35.6537
rs544567	G	T	G	T	-0.0659618	0.000771572	0.2324	0.233736	FALSE	FALSE	FALSE	8	93501828	0.00164213	0.65	453379	insomina	TRUE	reported	textfile	7.41e-09	8	93501828	0.0114094	147344	F-strong vegetable liking (derived food-liking factor)	TRUE	reported	2	TRUE	0.000226793	33.4238
rs56933582	C	T	C	T	0.0987657	-0.000265445	0.0932	0.093213	FALSE	FALSE	FALSE	3	114638145	0.00237766	0.89	453379	insomina	TRUE	reported	textfile	2.55e-09	3	114638145	0.0165762	147344	F-strong vegetable liking (derived food-liking factor)	TRUE	reported	2	TRUE	0.000240883	35.5008
rs62063281	G	A	G	A	-0.083449	-0.00225163	0.2192	0.220198	FALSE	FALSE	FALSE	17	44038785	0.00167299	0.18	453379	insomina	TRUE	reported	textfile	7.83e-13	17	44038785	0.0116482	147344	F-strong vegetable liking (derived food-liking factor)	TRUE	reported	2	TRUE	0.000348211	51.3241
rs7515502	G	C	G	C	0.0718991	-0.00575107	0.176	0.174359	FALSE	TRUE	FALSE	1	6963402	0.00182436	0.0014	453379	insomina	TRUE	reported	textfile	1.33e-08	1	6963402	0.012654	147344	F-strong vegetable liking (derived food-liking factor)	TRUE	reported	2	TRUE	0.00021906	32.2839
rs7610856	A	C	A	C	0.0662542	-0.00320522	0.4323	0.430145	FALSE	FALSE	FALSE	3	71579022	0.00140166	0.023	453379	insomina	TRUE	reported	textfile	9.68e-12	3	71579022	0.00972737	147344	F-strong vegetable liking (derived food-liking factor)	TRUE	reported	2	TRUE	0.00031475	46.3907
rs77528088	T	C	T	C	-0.131755	0.0102852	0.0508	0.05228	FALSE	FALSE	FALSE	18	52859357	0.00312052	0.00065	453379	insomina	TRUE	reported	textfile	1.93e-09	18	52859357	0.0219451	147344	F-strong vegetable liking (derived food-liking factor)	TRUE	reported	2	TRUE	0.00024458	36.0458
rs7778330	G	A	G	A	0.0576201	-0.000412672	0.324	0.67401	FALSE	FALSE	FALSE	7	157809781	0.00147691	0.83	453379	insomina	TRUE	reported	textfile	2.19e-08	7	157809781	0.0102968	147344	F-strong vegetable liking (derived food-liking factor)	TRUE	reported	2	TRUE	0.00021248	31.314
rs9320747	G	T	G	T	0.0568871	-0.00377089	0.4713	0.46605	FALSE	FALSE	FALSE	6	98310291	0.00139119	0.0063	453379	insomina	TRUE	reported	textfile	3.8e-09	6	98310291	0.00965371	147344	F-strong vegetable liking (derived food-liking factor)	TRUE	reported	2	TRUE	0.000235615	34.7243
rs9323990	A	G	A	G	0.0546314	0.0024651	0.3775	0.378793	FALSE	FALSE	FALSE	14	98587670	0.00142892	0.091	453379	insomina	TRUE	reported	textfile	3.89e-08	14	98587670	0.00994076	147344	F-strong vegetable liking (derived food-liking factor)	TRUE	reported	2	TRUE	0.000204938	30.2023
rs146223897	G	C	G	C	-0.172359	-0.0106664	0.0193	0.019323	FALSE	TRUE	FALSE	1	180590713	0.0051409	0.038	453379	insomina	TRUE	reported	textfile	1.74e-08	1	180590713	0.030569	158603	Sausages liking	TRUE	reported	2	TRUE	0.000200404	31.7907
rs429358	C	T	C	T	-0.100228	-0.00857849	0.1486	0.155154	FALSE	FALSE	FALSE	19	45411941	0.00191378	1e-05	453379	insomina	TRUE	reported	textfile	2.65e-18	19	45411941	0.011482	158603	Sausages liking	TRUE	reported	2	TRUE	0.000480201	76.1969
rs72839449	C	A	C	A	0.060707	0.0028668	0.1937	0.194095	FALSE	FALSE	FALSE	6	27261661	0.00175347	0.093	453379	insomina	TRUE	reported	textfile	3.94e-09	6	27261661	0.01031	158603	Sausages liking	TRUE	reported	2	TRUE	0.000218552	34.6701
rs429358	C	T	C	T	-0.059079	-0.00857849	0.1486	0.155154	FALSE	FALSE	FALSE	19	45411941	0.00191378	1e-05	453379	insomina	TRUE	reported	textfile	2.17e-09	19	45411941	0.009869	158556	Roast chicken liking	TRUE	reported	2	TRUE	0.000225964	35.8356
rs663640	T	C	T	C	-0.037493	-0.00494615	0.2208	0.218945	FALSE	FALSE	FALSE	18	57846077	0.00167248	0.0032	453379	insomina	TRUE	reported	textfile	2.56e-09	18	57846077	0.006292	159579	Potatoes liking	TRUE	reported	2	TRUE	0.000222459	35.5073
rs7256200	T	G	T	G	-0.043628	-0.00837793	0.1225	0.12771	FALSE	FALSE	FALSE	19	45415935	0.00208091	8.4e-05	453379	insomina	TRUE	reported	textfile	4.65e-08	19	45415935	0.007983	159579	Potatoes liking	TRUE	reported	2	TRUE	0.000187129	29.8671
rs10460644	A	G	A	G	-0.051528	-0.00226272	0.3828	0.381682	FALSE	FALSE	FALSE	20	15768237	0.00143043	0.14	453379	insomina	TRUE	reported	textfile	5.46e-10	20	15768237	0.008302	159122	Porridge liking	TRUE	reported	2	TRUE	0.000242039	38.5226
rs10789340	G	A	G	A	0.050313	0.00533846	0.6266	0.62461	FALSE	FALSE	FALSE	1	72940273	0.00142876	0.00015	453379	insomina	TRUE	reported	textfile	1.38e-09	1	72940273	0.0083	159122	Porridge liking	TRUE	reported	2	TRUE	0.000230873	36.745
rs1593062	C	T	C	T	0.058202	0.00346829	0.2117	0.212216	FALSE	FALSE	FALSE	5	87133304	0.0017076	0.053	453379	insomina	TRUE	reported	textfile	4.64e-09	5	87133304	0.009931	159122	Porridge liking	TRUE	reported	2	TRUE	0.000215807	34.3467
rs55872725	T	C	T	C	0.101505	0.00201873	0.4046	0.40284	FALSE	FALSE	FALSE	16	53809123	0.00141008	0.17	453379	insomina	TRUE	reported	textfile	3.25e-35	16	53809123	0.008191	159122	Porridge liking	TRUE	reported	2	TRUE	0.000964166	153.566
rs7356565	A	G	A	G	0.044367	-0.00173732	0.5171	0.516059	FALSE	FALSE	FALSE	5	164755174	0.00139044	0.22	453379	insomina	TRUE	reported	textfile	4.17e-08	5	164755174	0.008089	159122	Porridge liking	TRUE	reported	2	TRUE	0.000189025	30.0833
rs8005245	C	G	C	G	-0.052104	-0.000576341	0.4115	0.411358	FALSE	TRUE	FALSE	14	20586042	0.00140735	0.66	453379	insomina	TRUE	reported	textfile	1.88e-10	14	20586042	0.008175	159122	Porridge liking	TRUE	reported	2	TRUE	0.000255226	40.622
rs9954833	T	C	T	C	-0.04835	-0.00201272	0.3455	0.34535	FALSE	FALSE	FALSE	18	40810376	0.0014555	0.19	453379	insomina	TRUE	reported	textfile	1.05e-08	18	40810376	0.008445	159122	Porridge liking	TRUE	reported	2	TRUE	0.000205956	32.7784
rs80202633	T	A	T	A	-0.064357	-0.0110619	0.0739	0.073376	FALSE	TRUE	FALSE	2	59365970	0.00269059	3.6e-05	453379	insomina	TRUE	reported	textfile	3.57e-08	2	59365970	0.011676	159441	Melon liking	TRUE	reported	2	TRUE	0.000190511	30.3807
rs1006945	T	G	T	G	-0.0674092	-0.000636549	0.4705	0.527287	FALSE	FALSE	FALSE	20	37458009	0.00138781	0.62	453379	insomina	TRUE	reported	textfile	1.97e-08	20	37458009	0.0120056	158509	F-meat liking (derived food-liking factor)	TRUE	reported	2	TRUE	0.000198853	31.5258
rs11911432	G	T	G	T	0.0804206	-0.000983449	0.2292	0.228583	FALSE	FALSE	FALSE	21	34370555	0.0016553	0.53	453379	insomina	TRUE	reported	textfile	1.69e-08	21	34370555	0.0142567	158509	F-meat liking (derived food-liking factor)	TRUE	reported	2	TRUE	0.000200705	31.8195
rs2733481	A	G	A	G	0.0709336	-0.000394509	0.4507	0.449247	FALSE	FALSE	FALSE	3	17320397	0.00138829	0.78	453379	insomina	TRUE	reported	textfile	3.87e-09	3	17320397	0.0120434	158509	F-meat liking (derived food-liking factor)	TRUE	reported	2	TRUE	0.000218807	34.69
rs429358	C	T	C	T	-0.166912	-0.00857849	0.1486	0.155154	FALSE	FALSE	FALSE	19	45411941	0.00191378	1e-05	453379	insomina	TRUE	reported	textfile	3.86e-23	19	45411941	0.0168469	158509	F-meat liking (derived food-liking factor)	TRUE	reported	2	TRUE	0.000618894	98.1595
rs61880662	G	A	G	A	-0.0923115	-0.000162986	0.1491	0.147922	FALSE	FALSE	FALSE	11	30901989	0.0020013	0.9	453379	insomina	TRUE	reported	textfile	4.09e-08	11	30901989	0.0168236	158509	F-meat liking (derived food-liking factor)	TRUE	reported	2	TRUE	0.000189907	30.1072
rs72614026	C	T	C	T	0.157301	0.00275378	0.0492	0.049505	FALSE	FALSE	FALSE	8	143403979	0.00318251	0.4	453379	insomina	TRUE	reported	textfile	1.37e-08	8	143403979	0.0277057	158509	F-meat liking (derived food-liking factor)	TRUE	reported	2	TRUE	0.000203323	32.2345
rs75189942	T	C	T	C	-0.147684	-0.0032653	0.0534	0.053681	FALSE	FALSE	FALSE	3	62428323	0.00311955	0.29	453379	insomina	TRUE	reported	textfile	3.01e-08	3	62428323	0.0266528	158509	F-meat liking (derived food-liking factor)	TRUE	reported	2	TRUE	0.000193663	30.7028
rs116311751	T	C	T	C	0.081229	0.000627481	0.0479	0.047567	FALSE	FALSE	FALSE	5	172950011	0.003283	0.83	453379	insomina	TRUE	reported	textfile	4.68e-08	5	172950011	0.014866	159351	Hard cheese liking	TRUE	reported	2	TRUE	0.000187326	29.8558
rs12632128	T	G	T	G	0.037171	0.00335214	0.5636	0.563041	FALSE	FALSE	FALSE	3	25103258	0.00139775	0.016	453379	insomina	TRUE	reported	textfile	4.92e-09	3	25103258	0.006353	159351	Hard cheese liking	TRUE	reported	2	TRUE	0.000214784	34.233
rs1434513	A	G	A	G	0.035277	0.004077	0.5738	0.571439	FALSE	FALSE	FALSE	18	44828677	0.00140843	0.0043	453379	insomina	TRUE	reported	textfile	3.35e-08	18	44828677	0.006387	159351	Hard cheese liking	TRUE	reported	2	TRUE	0.000191404	30.5059
rs11190825	G	A	G	A	0.061683	-0.000418989	0.3628	0.363585	FALSE	FALSE	FALSE	10	83412505	0.00143656	0.76	453379	insomina	TRUE	reported	textfile	2.64e-08	10	83412505	0.011084	156731	Green olives liking	TRUE	reported	2	TRUE	0.000197559	30.9694
rs11859365	C	A	C	A	0.072007	-0.000214921	0.2534	0.253646	FALSE	FALSE	FALSE	16	83683945	0.00159143	0.81	453379	insomina	TRUE	reported	textfile	4.23e-09	16	83683945	0.012254	156731	Green olives liking	TRUE	reported	2	TRUE	0.000220264	34.5293
rs11861627	C	A	C	A	-0.095473	0.00368469	0.1805	0.182007	FALSE	FALSE	FALSE	16	12793139	0.0018384	0.042	453379	insomina	TRUE	reported	textfile	1.96e-11	16	12793139	0.014226	156731	Green olives liking	TRUE	reported	2	TRUE	0.000287287	45.0391
rs1234627	A	T	A	T	0.08734	5.50934e-05	0.7192	0.721414	FALSE	TRUE	FALSE	8	64574537	0.00154531	0.98	453379	insomina	TRUE	reported	textfile	2.22e-13	8	64574537	0.011903	156731	Green olives liking	TRUE	reported	2	TRUE	0.000343407	53.8404
rs12346763	T	A	T	A	0.065951	0.000808002	0.2959	0.295886	FALSE	TRUE	FALSE	9	102663215	0.00156373	0.64	453379	insomina	TRUE	reported	textfile	4.79e-08	9	102663215	0.012079	156731	Green olives liking	TRUE	reported	2	TRUE	0.000190171	29.8109
rs12523051	A	G	A	G	0.07031	0.00261509	0.2811	0.280065	FALSE	FALSE	FALSE	5	153087153	0.00154147	0.088	453379	insomina	TRUE	reported	textfile	3.24e-09	5	153087153	0.011876	156731	Green olives liking	TRUE	reported	2	TRUE	0.000223585	35.05
rs12665383	T	C	T	C	0.066038	0.00122539	0.3527	0.35227	FALSE	FALSE	FALSE	6	140561696	0.00144522	0.39	453379	insomina	TRUE	reported	textfile	2.92e-09	6	140561696	0.011122	156731	Green olives liking	TRUE	reported	2	TRUE	0.00022489	35.2547
rs12773105	T	C	T	C	0.061935	-0.00155222	0.5017	0.499944	FALSE	FALSE	FALSE	10	118025315	0.00138609	0.31	453379	insomina	TRUE	reported	textfile	6.76e-09	10	118025315	0.010682	156731	Green olives liking	TRUE	reported	2	TRUE	0.000214447	33.6172
rs13124361	C	T	C	T	-0.063244	-0.00101603	0.5781	0.578713	FALSE	FALSE	FALSE	4	65806886	0.0014038	0.46	453379	insomina	TRUE	reported	textfile	5.01e-09	4	65806886	0.010815	156731	Green olives liking	TRUE	reported	2	TRUE	0.00021814	34.1964
rs1545717	T	C	T	C	-0.06713	0.00245938	0.3549	0.357336	FALSE	FALSE	FALSE	17	2295405	0.00144322	0.08	453379	insomina	TRUE	reported	textfile	1.75e-09	17	2295405	0.011148	156731	Green olives liking	TRUE	reported	2	TRUE	0.000231304	36.2605
rs17342130	G	A	G	A	-0.066131	0.00376866	0.2682	0.26968	FALSE	FALSE	FALSE	6	157313129	0.00156259	0.016	453379	insomina	TRUE	reported	textfile	3.98e-08	6	157313129	0.012039	156731	Green olives liking	TRUE	reported	2	TRUE	0.000192482	30.1734
rs3130048	C	T	C	T	-0.07626	0.00312784	0.2802	0.280521	FALSE	FALSE	FALSE	6	31613739	0.00153797	0.042	453379	insomina	TRUE	reported	textfile	1.28e-10	6	31613739	0.011852	156731	Green olives liking	TRUE	reported	2	TRUE	0.000264083	41.4004
rs35207189	G	T	G	T	-0.071333	0.00282088	0.384	0.38759	FALSE	FALSE	FALSE	13	58416695	0.00156504	0.073	453379	insomina	TRUE	reported	textfile	3.75e-09	13	58416695	0.012098	156731	Green olives liking	TRUE	reported	2	TRUE	0.00022177	34.7655
rs35805189	T	C	T	C	0.063775	-0.000577809	0.3157	0.312718	FALSE	FALSE	FALSE	2	145759511	0.00149304	0.75	453379	insomina	TRUE	reported	textfile	3.01e-08	2	145759511	0.011508	156731	Green olives liking	TRUE	reported	2	TRUE	0.000195912	30.7111
rs4739299	A	G	A	G	0.060146	-0.00181536	0.6136	0.612451	FALSE	FALSE	FALSE	8	35069300	0.00142016	0.22	453379	insomina	TRUE	reported	textfile	4.05e-08	8	35069300	0.010957	156731	Green olives liking	TRUE	reported	2	TRUE	0.000192217	30.1318
rs607863	C	T	C	T	-0.066914	0.00364823	0.7077	0.706264	FALSE	FALSE	FALSE	1	88777911	0.00151997	0.02	453379	insomina	TRUE	reported	textfile	1.16e-08	1	88777911	0.01172	156731	Green olives liking	TRUE	reported	2	TRUE	0.000207938	32.5967
rs73195055	G	C	G	C	0.101373	-0.00394516	0.0929	0.091656	FALSE	TRUE	FALSE	13	59393505	0.00241633	0.11	453379	insomina	TRUE	reported	textfile	3.76e-08	13	59393505	0.018421	156731	Green olives liking	TRUE	reported	2	TRUE	0.000193188	30.284
rs73214654	T	G	T	G	0.068958	-0.00266362	0.2971	0.296531	FALSE	FALSE	FALSE	4	7558294	0.00151396	0.071	453379	insomina	TRUE	reported	textfile	3.65e-09	4	7558294	0.011686	156731	Green olives liking	TRUE	reported	2	TRUE	0.000222119	34.8203
rs9590856	T	C	T	C	-0.062163	0.00439984	0.485	0.483566	FALSE	FALSE	FALSE	13	45367505	0.00138634	0.0014	453379	insomina	TRUE	reported	textfile	6.12e-09	13	45367505	0.010691	156731	Green olives liking	TRUE	reported	2	TRUE	0.000215665	33.8082
rs9645949	A	G	A	G	-0.078995	0.0017017	0.175	0.175197	FALSE	FALSE	FALSE	13	62378378	0.00181874	0.33	453379	insomina	TRUE	reported	textfile	1.82e-08	13	62378378	0.014029	156731	Green olives liking	TRUE	reported	2	TRUE	0.000202257	31.7059
rs9859487	G	A	G	A	0.063949	0.000180887	0.509	0.508523	FALSE	FALSE	FALSE	3	115149030	0.0013849	0.92	453379	insomina	TRUE	reported	textfile	2.04e-09	3	115149030	0.010665	156731	Green olives liking	TRUE	reported	2	TRUE	0.000229346	35.9534
rs10761661	T	C	T	C	0.0834111	0.00391939	0.4507	0.454781	FALSE	FALSE	FALSE	10	64525135	0.00139467	0.0049	453379	insomina	TRUE	reported	textfile	1.15e-08	10	64525135	0.014614	159473	F-glutamate liking (derived food-liking factor)	TRUE	reported	2	TRUE	0.000204237	32.5765
rs12653379	G	A	G	A	0.0937018	0.000501994	0.3324	0.331383	FALSE	FALSE	FALSE	5	153133520	0.00146941	0.68	453379	insomina	TRUE	reported	textfile	1.28e-09	5	153133520	0.0154358	159473	F-glutamate liking (derived food-liking factor)	TRUE	reported	2	TRUE	0.000231021	36.8497
rs6135558	G	A	G	A	-0.0826841	-0.00257305	0.4289	0.427353	FALSE	FALSE	FALSE	20	15797818	0.00141679	0.085	453379	insomina	TRUE	reported	textfile	1.83e-08	20	15797818	0.0146921	159473	F-glutamate liking (derived food-liking factor)	TRUE	reported	2	TRUE	0.000198566	31.6718
rs6808550	G	A	G	A	0.109248	0.00330282	0.4275	0.572351	FALSE	FALSE	FALSE	3	25107866	0.00139967	0.017	453379	insomina	TRUE	reported	textfile	1.06e-13	3	25107866	0.0146981	159473	F-glutamate liking (derived food-liking factor)	TRUE	reported	2	TRUE	0.000346313	55.2459
rs838133	G	A	G	A	0.150004	-0.000154984	0.4506	0.549104	FALSE	FALSE	FALSE	19	49259529	0.00143419	0.89	453379	insomina	TRUE	reported	textfile	1.02e-24	19	49259529	0.0146143	159473	F-glutamate liking (derived food-liking factor)	TRUE	reported	2	TRUE	0.0006602	105.352
rs9537160	T	C	T	C	0.0966349	0.00351626	0.2785	0.278527	FALSE	FALSE	FALSE	13	56109838	0.00154514	0.02	453379	insomina	TRUE	reported	textfile	2.56e-09	13	56109838	0.0162213	159473	F-glutamate liking (derived food-liking factor)	TRUE	reported	2	TRUE	0.00022249	35.4887
rs9829032	G	A	G	A	0.08228	0.00070042	0.4126	0.413077	FALSE	FALSE	FALSE	3	85683600	0.00141399	0.65	453379	insomina	TRUE	reported	textfile	2.54e-08	3	85683600	0.0147702	159473	F-glutamate liking (derived food-liking factor)	TRUE	reported	2	TRUE	0.000194557	31.0322
rs429358	C	T	C	T	-0.092692	-0.00857849	0.1486	0.155154	FALSE	FALSE	FALSE	19	45411941	0.00191378	1e-05	453379	insomina	TRUE	reported	textfile	1.44e-14	19	45411941	0.012045	157189	Fried chicken liking	TRUE	reported	2	TRUE	0.000376604	59.2196
rs4840376	G	T	G	T	0.052471	0.00418413	0.45	0.449682	FALSE	FALSE	FALSE	8	8802101	0.0013931	0.0026	453379	insomina	TRUE	reported	textfile	1.03e-09	8	8802101	0.008593	157189	Fried chicken liking	TRUE	reported	2	TRUE	0.00023715	37.2858
rs62073222	G	A	G	A	0.067147	-0.00446939	0.7278	0.055825	FALSE	FALSE	FALSE	17	44374710	0.00317295	0.15	453379	insomina	TRUE	reported	textfile	1.02e-10	17	44374710	0.010386	157189	Fried chicken liking	TRUE	reported	2	TRUE	0.000265839	41.7976
rs11222562	C	T	C	T	-0.057266	-0.00356067	0.2337	0.233823	FALSE	FALSE	FALSE	11	99926643	0.0016358	0.034	453379	insomina	TRUE	reported	textfile	6.3e-10	11	99926643	0.00926	159353	Corn flake liking	TRUE	reported	2	TRUE	0.000239943	38.2443
rs1656604	C	T	C	T	0.048682	-0.00058294	0.4594	0.460808	FALSE	FALSE	FALSE	15	47794252	0.00138765	0.66	453379	insomina	TRUE	reported	textfile	6.09e-10	15	47794252	0.007865	159353	Corn flake liking	TRUE	reported	2	TRUE	0.000240367	38.3119
rs4780842	T	C	T	C	0.075562	0.00712562	0.8923	0.892376	FALSE	FALSE	FALSE	16	20137441	0.00224394	0.0016	453379	insomina	TRUE	reported	textfile	2.79e-09	16	20137441	0.012709	159353	Corn flake liking	TRUE	reported	2	TRUE	0.000221783	35.3491
rs6798507	A	G	A	G	-0.046909	-0.00163865	0.6457	0.645462	FALSE	FALSE	FALSE	3	71547039	0.00144957	0.26	453379	insomina	TRUE	reported	textfile	1.26e-08	3	71547039	0.008235	159353	Corn flake liking	TRUE	reported	2	TRUE	0.000203581	32.4474
rs9357004	C	T	C	T	-0.050858	-0.00281837	0.4879	0.485475	FALSE	FALSE	FALSE	6	26303319	0.00138158	0.036	453379	insomina	TRUE	reported	textfile	8.25e-11	6	26303319	0.007827	159353	Corn flake liking	TRUE	reported	2	TRUE	0.000264882	42.2204
rs10274474	A	T	A	T	-0.056277	0.000428028	0.3902	0.393469	FALSE	TRUE	FALSE	7	69897059	0.00141943	0.72	453379	insomina	TRUE	reported	textfile	8.53e-09	7	69897059	0.009773	140886	Capers liking	TRUE	reported	2	TRUE	0.000235308	33.1589
rs11859365	C	A	C	A	0.068792	-0.000214921	0.2537	0.253646	FALSE	FALSE	FALSE	16	83683945	0.00159143	0.81	453379	insomina	TRUE	reported	textfile	3.45e-10	16	83683945	0.010957	140886	Capers liking	TRUE	reported	2	TRUE	0.000279707	39.4173
rs12773105	T	C	T	C	0.057523	-0.00155222	0.5014	0.499944	FALSE	FALSE	FALSE	10	118025315	0.00138609	0.31	453379	insomina	TRUE	reported	textfile	1.7e-09	10	118025315	0.009544	140886	Capers liking	TRUE	reported	2	TRUE	0.000257776	36.3259
rs3132685	A	G	A	G	-0.117998	0.00175597	0.1353	0.135728	FALSE	FALSE	FALSE	6	29945949	0.00205155	0.33	453379	insomina	TRUE	reported	textfile	8.71e-17	6	29945949	0.014175	140886	Capers liking	TRUE	reported	2	TRUE	0.000491611	69.2942
rs3134798	A	G	A	G	-0.061521	0.00069052	0.7189	0.718447	FALSE	FALSE	FALSE	6	32184705	0.00153547	0.63	453379	insomina	TRUE	reported	textfile	6.23e-09	6	32184705	0.010586	140886	Capers liking	TRUE	reported	2	TRUE	0.000239669	33.7736
rs4560534	A	G	A	G	0.057324	-0.000268857	0.5346	0.534303	FALSE	FALSE	FALSE	5	105895363	0.00145035	0.77	453379	insomina	TRUE	reported	textfile	1.02e-08	5	105895363	0.010006	140886	Capers liking	TRUE	reported	2	TRUE	0.000232907	32.8205
rs504675	T	C	T	C	0.100596	0.000963173	0.3515	0.350803	FALSE	FALSE	FALSE	2	45154689	0.00145044	0.5	453379	insomina	TRUE	reported	textfile	8.13e-24	2	45154689	0.009992	140886	Capers liking	TRUE	reported	2	TRUE	0.000718913	101.356
rs62244860	G	A	G	A	0.054478	-0.00279329	0.4362	0.432642	FALSE	FALSE	FALSE	3	71547590	0.00139621	0.047	453379	insomina	TRUE	reported	textfile	1.46e-08	3	71547590	0.009612	140886	Capers liking	TRUE	reported	2	TRUE	0.000227954	32.1224
rs7998448	C	T	C	T	0.064329	-0.000418141	0.7674	0.765816	FALSE	FALSE	FALSE	13	108146199	0.00163749	0.7	453379	insomina	TRUE	reported	textfile	1.4e-08	13	108146199	0.011334	140886	Capers liking	TRUE	reported	2	TRUE	0.000228602	32.2137
rs13135092	G	A	G	A	0.068568	0.00715632	0.0811	0.082784	FALSE	FALSE	FALSE	4	103198082	0.00251383	0.0045	453379	insomina	TRUE	reported	textfile	1.42e-08	4	103198082	0.012085	159516	Cabbage liking	TRUE	reported	2	TRUE	0.000201771	32.1917
rs17391889	G	C	G	C	-0.039272	-0.00283274	0.3786	0.379132	FALSE	TRUE	FALSE	5	164635897	0.00142517	0.054	453379	insomina	TRUE	reported	textfile	6.48e-09	5	164635897	0.006765	159516	Cabbage liking	TRUE	reported	2	TRUE	0.00021122	33.6996
rs2298527	C	G	C	G	-0.036796	-0.00589907	0.5967	0.593237	FALSE	TRUE	FALSE	11	112851961	0.001406	2.4e-05	453379	insomina	TRUE	reported	textfile	3.8e-08	11	112851961	0.006689	159516	Cabbage liking	TRUE	reported	2	TRUE	0.000189667	30.2603
rs73034263	G	C	G	C	-0.048503	-0.000905708	0.2034	0.201946	FALSE	TRUE	FALSE	11	133808038	0.00173226	0.63	453379	insomina	TRUE	reported	textfile	2.9e-09	11	133808038	0.008167	159516	Cabbage liking	TRUE	reported	2	TRUE	0.000221061	35.2701
rs7619139	A	T	A	T	0.044845	0.0034287	0.5889	0.588925	FALSE	TRUE	FALSE	3	25110415	0.00140722	0.014	453379	insomina	TRUE	reported	textfile	1.97e-11	3	25110415	0.006683	159516	Cabbage liking	TRUE	reported	2	TRUE	0.000282201	45.0277
rs10131111	T	A	T	A	0.045831	-0.000807567	0.3782	0.3774	FALSE	TRUE	FALSE	14	40913965	0.00142949	0.58	453379	insomina	TRUE	reported	textfile	5.58e-09	14	40913965	0.007861	155886	Asparagus liking	TRUE	reported	2	TRUE	0.000218002	33.9905
rs10153247	T	C	T	C	-0.069966	0.00135157	0.0987	0.098119	FALSE	FALSE	FALSE	17	79000496	0.00232246	0.53	453379	insomina	TRUE	reported	textfile	4.46e-08	17	79000496	0.012785	155886	Asparagus liking	TRUE	reported	2	TRUE	0.00019208	29.9479
rs1030531	A	G	A	G	0.047928	-0.0018511	0.3014	0.299873	FALSE	FALSE	FALSE	2	125037060	0.001514	0.23	453379	insomina	TRUE	reported	textfile	9.58e-09	2	125037060	0.008351	155886	Asparagus liking	TRUE	reported	2	TRUE	0.000211253	32.9379
rs2616832	T	G	T	G	0.043461	-0.0010055	0.5367	0.537112	FALSE	FALSE	FALSE	9	1720702	0.00138697	0.52	453379	insomina	TRUE	reported	textfile	1.26e-08	9	1720702	0.00763	155886	Asparagus liking	TRUE	reported	2	TRUE	0.000208091	32.4448
rs35207189	G	T	G	T	-0.055923	0.00282088	0.3841	0.38759	FALSE	FALSE	FALSE	13	58416695	0.00156504	0.073	453379	insomina	TRUE	reported	textfile	9.75e-11	13	58416695	0.00864	155886	Asparagus liking	TRUE	reported	2	TRUE	0.000268676	41.8936
rs56246068	A	G	A	G	0.07492	-0.00322028	0.11	0.111057	FALSE	FALSE	FALSE	7	139545513	0.0022129	0.15	453379	insomina	TRUE	reported	textfile	1.07e-09	7	139545513	0.012279	155886	Asparagus liking	TRUE	reported	2	TRUE	0.000238758	37.2275

## Sheet: TableS7a
TableS7a. Associations of food preference with sleep-related traits in Mendelian randomization analysis													标黄为FDR阳性，需要备注一下
exposure	outcome	nsnp	b_MR Egger	se_MR Egger	pval_MR Egger	estimate_MR Egger	b_Weighted median	se_Weighted median	pval_Weighted median	estimate_Weighted median	b_Inverse variance weighted	se_Inverse variance weighted	pval_Inverse variance weighted	estimate_Inverse variance weighted	b_Weighted mode	se_Weighted mode	pval_Weighted mode	estimate_Weighted mode	b_Simple mode	se_Simple mode	pval_Simple mode	estimate_Simple mode	correct_causal_direction	steiger_pval	Value_Power	F	R2	Q_Inverse variance weighted	Q_df_Inverse variance weighted	Q_pval_Inverse variance weighted	egger_intercept	se	pval	outliers	global_test_p
Cabbage liking	24-hour sleep duration(hours) (SD = 1.1 hour)	4	0.0568548	0.274712	0.855199	1.06 (0.62-1.81)	-0.102235	0.0348801	0.00337821	0.90 (0.84-0.97)	-0.0975426	0.02874	0.000688877	0.91 (0.86-0.96)	-0.121757	0.0481772	0.0856286	0.89 (0.81-0.97)	-0.122177	0.0483632	0.0857072	0.88 (0.80-0.97)	TRUE	2.37316e-17	404.722	36.0644	0.000904149	1.28514	3	0.732666	-0.00652622	0.0115481	0.628921		0.775
exposure	outcome	nsnp	b_MR Egger	se_MR Egger	pval_MR Egger	estimate_MR Egger	b_Weighted median	se_Weighted median	pval_Weighted median	estimate_Weighted median	b_Inverse variance weighted	se_Inverse variance weighted	pval_Inverse variance weighted	estimate_Inverse variance weighted	b_Weighted mode	se_Weighted mode	pval_Weighted mode	estimate_Weighted mode	b_Simple mode	se_Simple mode	pval_Simple mode	estimate_Simple mode	correct_causal_direction	steiger_pval	Value_Power	F	R2	Q_Inverse variance weighted	Q_df_Inverse variance weighted	Q_pval_Inverse variance weighted	egger_intercept	se	pval	outliers	global_test_p
Fruit liking	24-hour sleep duration(hours) (SD = 1.1 hour)	7	-0.0466425	0.167555	0.791872	0.95 (0.69-1.33)	0.109176	0.0382565	0.00432025	1.12 (1.03-1.20)	0.123833	0.0279243	9.22445e-06	1.13 (1.07-1.20)	0.105692	0.0537115	0.0966485	1.11 (1.00-1.23)	0.140054	0.0666949	0.0804866	1.15 (1.01-1.31)	TRUE	3.71037e-39	966.057	49.1772	0.00215856	11.0313	6	0.0874151	0.00570214	0.00546164	0.344294	rs1775255, rs9314096	<0.001
exposure	outcome	nsnp	b_MR Egger	se_MR Egger	pval_MR Egger	estimate_MR Egger	b_Weighted median	se_Weighted median	pval_Weighted median	estimate_Weighted median	b_Inverse variance weighted	se_Inverse variance weighted	pval_Inverse variance weighted	estimate_Inverse variance weighted	b_Weighted mode	se_Weighted mode	pval_Weighted mode	estimate_Weighted mode	b_Simple mode	se_Simple mode	pval_Simple mode	estimate_Simple mode	correct_causal_direction	steiger_pval	Value_Power	F	R2	Q_Inverse variance weighted	Q_df_Inverse variance weighted	Q_pval_Inverse variance weighted	egger_intercept	se	pval	outliers	global_test_p
Grapefruit liking	24-hour sleep duration(hours) (SD = 1.1 hour)	5	-0.963415	0.464542	0.129757	0.38 (0.15-0.95)	-0.0681109	0.0297751	0.022166	0.93 (0.88-0.99)	-0.107841	0.033013	0.00108844	0.90 (0.84-0.96)	-0.0519137	0.0369028	0.232235	0.95 (0.88-1.02)	-0.0519137	0.0427545	0.291443	0.95 (0.87-1.03)	TRUE	1.05971e-15	505.411	35.62	0.00112939	12.4621	4	0.0142263	0.0483993	0.0262373	0.162282		0.07
exposure	outcome	nsnp	b_MR Egger	se_MR Egger	pval_MR Egger	estimate_MR Egger	b_Weighted median	se_Weighted median	pval_Weighted median	estimate_Weighted median	b_Inverse variance weighted	se_Inverse variance weighted	pval_Inverse variance weighted	estimate_Inverse variance weighted	b_Weighted mode	se_Weighted mode	pval_Weighted mode	estimate_Weighted mode	b_Simple mode	se_Simple mode	pval_Simple mode	estimate_Simple mode	correct_causal_direction	steiger_pval	Value_Power	F	R2	Q_Inverse variance weighted	Q_df_Inverse variance weighted	Q_pval_Inverse variance weighted	egger_intercept	se	pval	outliers	global_test_p
Pears liking	24-hour sleep duration(hours) (SD = 1.1 hour)	4	0.0652271	0.680805	0.932408	1.07 (0.28-4.05)	0.160132	0.0400255	6.31436e-05	1.17 (1.09-1.27)	0.146563	0.0312252	2.68237e-06	1.16 (1.09-1.23)	0.165655	0.0566826	0.0613717	1.18 (1.06-1.32)	0.165302	0.0563687	0.0608766	1.18 (1.06-1.32)	TRUE	1.96204e-13	368.934	32.8595	0.000824067	1.52157	3	0.677302	0.00311193	0.0260201	0.915733		0.74
exposure	outcome	nsnp	b_MR Egger	se_MR Egger	pval_MR Egger	estimate_MR Egger	b_Weighted median	se_Weighted median	pval_Weighted median	estimate_Weighted median	b_Inverse variance weighted	se_Inverse variance weighted	pval_Inverse variance weighted	estimate_Inverse variance weighted	b_Weighted mode	se_Weighted mode	pval_Weighted mode	estimate_Weighted mode	b_Simple mode	se_Simple mode	pval_Simple mode	estimate_Simple mode	correct_causal_direction	steiger_pval	Value_Power	F	R2	Q_Inverse variance weighted	Q_df_Inverse variance weighted	Q_pval_Inverse variance weighted	egger_intercept	se	pval	outliers	global_test_p
Pork chop liking	24-hour sleep duration(hours) (SD = 1.1 hour)	7	0.160703	0.0842349	0.114711	1.17 (1.00-1.39)	0.0779008	0.0232175	0.000792909	1.08 (1.03-1.13)	0.0823936	0.0156936	1.51995e-07	1.09 (1.05-1.12)	0.0864069	0.0303622	0.0293399	1.09 (1.03-1.16)	0.0825162	0.0328791	0.0459225	1.09 (1.02-1.16)	TRUE	1.96885e-30	805.075	40.7314	0.00179914	7.85114	6	0.249213	-0.00467199	0.00490821	0.384874		0.343
exposure	outcome	nsnp	b_MR Egger	se_MR Egger	pval_MR Egger	estimate_MR Egger	b_Weighted median	se_Weighted median	pval_Weighted median	estimate_Weighted median	b_Inverse variance weighted	se_Inverse variance weighted	pval_Inverse variance weighted	estimate_Inverse variance weighted	b_Weighted mode	se_Weighted mode	pval_Weighted mode	estimate_Weighted mode	b_Simple mode	se_Simple mode	pval_Simple mode	estimate_Simple mode	correct_causal_direction	steiger_pval	Value_Power	F	R2	Q_Inverse variance weighted	Q_df_Inverse variance weighted	Q_pval_Inverse variance weighted	egger_intercept	se	pval	outliers	global_test_p
Red meat liking	24-hour sleep duration(hours) (SD = 1.1 hour)	5	0.1678	0.0701416	0.0965414	1.18 (1.03-1.36)	0.0654938	0.0253025	0.0096413	1.07 (1.02-1.12)	0.0698906	0.0193024	0.000293665	1.07 (1.03-1.11)	0.0489293	0.0400298	0.288685	1.05 (0.97-1.14)	0.0445116	0.0376856	0.30298	1.05 (0.97-1.13)	TRUE	5.33907e-25	585.473	41.521	0.00130842	2.94835	4	0.566506	-0.00573454	0.00394958	0.242443		0.567
exposure	outcome	nsnp	b_Wald ratio	se_Wald ratio	pval_Wald ratio	estimate_Wald ratio	correct_causal_direction	steiger_pval	Value_Power	F	R2
Soft cheese liking	24-hour sleep duration(hours) (SD = 1.1 hour)	1	0.115696	0.0549184	0.0351446	1.12 (1.01-1.25)	TRUE	0.000182701	89.4049	31.5579	0.000198126
exposure	outcome	nsnp	b_Wald ratio	se_Wald ratio	pval_Wald ratio	estimate_Wald ratio	correct_causal_direction	steiger_pval	Value_Power	F	R2
Melon liking	24-hour sleep duration(hours) (SD = 1.1 hour)	1	-0.268266	0.0684603	8.90782e-05	0.76 (0.67-0.87)	TRUE	0.00652605	86.0067	30.3807	0.000190511
exposure	outcome	nsnp	b_MR Egger	se_MR Egger	pval_MR Egger	estimate_MR Egger	b_Weighted median	se_Weighted median	pval_Weighted median	estimate_Weighted median	b_Inverse variance weighted	se_Inverse variance weighted	pval_Inverse variance weighted	estimate_Inverse variance weighted	b_Weighted mode	se_Weighted mode	pval_Weighted mode	estimate_Weighted mode	b_Simple mode	se_Simple mode	pval_Simple mode	estimate_Simple mode	correct_causal_direction	steiger_pval	Value_Power	F	R2	Q_Inverse variance weighted	Q_df_Inverse variance weighted	Q_pval_Inverse variance weighted	egger_intercept	se	pval	outliers	global_test_p
Beetroot liking	Long sleep duration (≥ 9 hours vs. 7-8 hours)	6	0.0262069	0.0265933	0.380184	1.03 (0.97-1.08)	0.0213103	0.00860939	0.0133145	1.02 (1.00-1.04)	0.0224233	0.00669916	0.000816385	1.02 (1.01-1.04)	0.0215635	0.0122816	0.139483	1.02 (1.00-1.05)	0.0215635	0.012555	0.146531	1.02 (1.00-1.05)	TRUE	5.33756e-20	401.519	31.2598	0.00117687	3.23725	5	0.663462	-0.000227501	0.00154741	0.890229		0.68
exposure	outcome	nsnp	b_MR Egger	se_MR Egger	pval_MR Egger	estimate_MR Egger	b_Weighted median	se_Weighted median	pval_Weighted median	estimate_Weighted median	b_Inverse variance weighted	se_Inverse variance weighted	pval_Inverse variance weighted	estimate_Inverse variance weighted	b_Weighted mode	se_Weighted mode	pval_Weighted mode	estimate_Weighted mode	b_Simple mode	se_Simple mode	pval_Simple mode	estimate_Simple mode	correct_causal_direction	steiger_pval	Value_Power	F	R2	Q_Inverse variance weighted	Q_df_Inverse variance weighted	Q_pval_Inverse variance weighted	egger_intercept	se	pval	outliers	global_test_p
F-fish liking (derived food-liking factor)	Long sleep duration (≥ 9 hours vs. 7-8 hours)	23	-0.0081762	0.0160034	0.614748	0.99 (0.96-1.02)	-0.00549957	0.00334529	0.100182	0.99 (0.99-1.00)	-0.00587974	0.00303073	0.0523747	0.99 (0.99-1.00)	-0.00769859	0.00633537	0.23718	0.99 (0.98-1.00)	-0.00677356	0.00678601	0.329052	0.99 (0.98-1.01)	TRUE	2.38845e-116	2298.27	45.3537	0.00671279	41.0658	22	0.00809379	0.00017181	0.00117461	0.885104	rs6041381	<0.001
exposure	outcome	nsnp	b_MR Egger	se_MR Egger	pval_MR Egger	estimate_MR Egger	b_Weighted median	se_Weighted median	pval_Weighted median	estimate_Weighted median	b_Inverse variance weighted	se_Inverse variance weighted	pval_Inverse variance weighted	estimate_Inverse variance weighted	b_Weighted mode	se_Weighted mode	pval_Weighted mode	estimate_Weighted mode	b_Simple mode	se_Simple mode	pval_Simple mode	estimate_Simple mode	correct_causal_direction	steiger_pval	Value_Power	F	R2	Q_Inverse variance weighted	Q_df_Inverse variance weighted	Q_pval_Inverse variance weighted	egger_intercept	se	pval	outliers	global_test_p
Grapefruit liking	Long sleep duration (≥ 9 hours vs. 7-8 hours)	5	0.0469468	0.106837	0.690081	1.05 (0.85-1.29)	-0.018309	0.00721611	0.0111728	0.98 (0.97-1.00)	-0.018068	0.00600157	0.00260786	0.98 (0.97-0.99)	-0.0176898	0.0100264	0.152448	0.98 (0.96-1.00)	-0.0174016	0.009698	0.147203	0.98 (0.96-1.00)	TRUE	2.97254e-20	385.343	35.62	0.00112939	1.31458	4	0.858898	-0.00367767	0.00603388	0.585251		0.884
exposure	outcome	nsnp	b_MR Egger	se_MR Egger	pval_MR Egger	estimate_MR Egger	b_Weighted median	se_Weighted median	pval_Weighted median	estimate_Weighted median	b_Inverse variance weighted	se_Inverse variance weighted	pval_Inverse variance weighted	estimate_Inverse variance weighted	b_Weighted mode	se_Weighted mode	pval_Weighted mode	estimate_Weighted mode	b_Simple mode	se_Simple mode	pval_Simple mode	estimate_Simple mode	correct_causal_direction	steiger_pval	Value_Power	F	R2	Q_Inverse variance weighted	Q_df_Inverse variance weighted	Q_pval_Inverse variance weighted	egger_intercept	se	pval	outliers	global_test_p
Herring liking	Long sleep duration (≥ 9 hours vs. 7-8 hours)	14	-0.0028227	0.0279124	0.92112	1.00 (0.94-1.05)	-0.00866295	0.00493308	0.0790723	0.99 (0.98-1.00)	-0.00934227	0.00502443	0.0629747	0.99 (0.98-1.00)	-0.00863821	0.00773736	0.28445	0.99 (0.98-1.01)	-0.0071025	0.00951955	0.468887	0.99 (0.97-1.01)	TRUE	2.26104e-67	1446.57	45.5695	0.00423459	35.415	13	0.000730854	-0.000457562	0.00192444	0.816076	rs11859365	<0.001
exposure	outcome	nsnp	b_MR Egger	se_MR Egger	pval_MR Egger	estimate_MR Egger	b_Weighted median	se_Weighted median	pval_Weighted median	estimate_Weighted median	b_Inverse variance weighted	se_Inverse variance weighted	pval_Inverse variance weighted	estimate_Inverse variance weighted	b_Weighted mode	se_Weighted mode	pval_Weighted mode	estimate_Weighted mode	b_Simple mode	se_Simple mode	pval_Simple mode	estimate_Simple mode	correct_causal_direction	steiger_pval	Value_Power	F	R2	Q_Inverse variance weighted	Q_df_Inverse variance weighted	Q_pval_Inverse variance weighted	egger_intercept	se	pval	outliers	global_test_p
Salami liking	Long sleep duration (≥ 9 hours vs. 7-8 hours)	10	0.0289327	0.0563121	0.621284	1.03 (0.92-1.15)	-0.0148228	0.00540408	0.00609017	0.99 (0.97-1.00)	-0.0204684	0.00417728	9.58682e-07	0.98 (0.97-0.99)	-0.011911	0.0072611	0.135346	0.99 (0.97-1.00)	-0.0120785	0.00761398	0.14712	0.99 (0.97-1.00)	TRUE	1.4523e-35	817.931	37.0915	0.0023975	15.8396	9	0.0703072	-0.00289572	0.00328439	0.403671		0.113
exposure	outcome	nsnp	b_MR Egger	se_MR Egger	pval_MR Egger	estimate_MR Egger	b_Weighted median	se_Weighted median	pval_Weighted median	estimate_Weighted median	b_Inverse variance weighted	se_Inverse variance weighted	pval_Inverse variance weighted	estimate_Inverse variance weighted	b_Weighted mode	se_Weighted mode	pval_Weighted mode	estimate_Weighted mode	b_Simple mode	se_Simple mode	pval_Simple mode	estimate_Simple mode	correct_causal_direction	steiger_pval	Value_Power	F	R2	Q_Inverse variance weighted	Q_df_Inverse variance weighted	Q_pval_Inverse variance weighted	egger_intercept	se	pval	outliers	global_test_p
Sardines liking	Long sleep duration (≥ 9 hours vs. 7-8 hours)	10	-0.0394227	0.0282847	0.200881	0.96 (0.91-1.02)	-0.0074573	0.00594655	0.209822	0.99 (0.98-1.00)	-0.00728447	0.00582766	0.211306	0.99 (0.98-1.00)	-0.00847436	0.0081454	0.325302	0.99 (0.98-1.01)	-0.00969081	0.0113823	0.41663	0.99 (0.97-1.01)	TRUE	4.44141e-48	961.392	44.3416	0.00281734	21.9521	9	0.00903215	0.00239629	0.00206541	0.279418	rs55985303, NA	<0.001
exposure	outcome	nsnp	b_MR Egger	se_MR Egger	pval_MR Egger	estimate_MR Egger	b_Weighted median	se_Weighted median	pval_Weighted median	estimate_Weighted median	b_Inverse variance weighted	se_Inverse variance weighted	pval_Inverse variance weighted	estimate_Inverse variance weighted	b_Weighted mode	se_Weighted mode	pval_Weighted mode	estimate_Weighted mode	b_Simple mode	se_Simple mode	pval_Simple mode	estimate_Simple mode	correct_causal_direction	steiger_pval	Value_Power	F	R2	Q_Inverse variance weighted	Q_df_Inverse variance weighted	Q_pval_Inverse variance weighted	egger_intercept	se	pval	outliers	global_test_p
F-small fish liking (derived food-liking factor)	Long sleep duration (≥ 9 hours vs. 7-8 hours)	22	-0.00672795	0.0136191	0.626683	0.99 (0.97-1.02)	-0.00619293	0.00360607	0.0859125	0.99 (0.99-1.00)	-0.00878658	0.00331471	0.00803051	0.99 (0.98-1.00)	-0.00879447	0.00581523	0.145357	0.99 (0.98-1.00)	-0.00898929	0.00734628	0.234637	0.99 (0.98-1.01)	TRUE	2.0348e-104	2179.13	43.6403	0.00636686	41.8065	21	0.00444972	-0.000155821	0.000998318	0.877532	rs61043970	<0.001
exposure	outcome	nsnp	b_MR Egger	se_MR Egger	pval_MR Egger	estimate_MR Egger	b_Weighted median	se_Weighted median	pval_Weighted median	estimate_Weighted median	b_Inverse variance weighted	se_Inverse variance weighted	pval_Inverse variance weighted	estimate_Inverse variance weighted	b_Weighted mode	se_Weighted mode	pval_Weighted mode	estimate_Weighted mode	b_Simple mode	se_Simple mode	pval_Simple mode	estimate_Simple mode	correct_causal_direction	steiger_pval	Value_Power	F	R2	Q_Inverse variance weighted	Q_df_Inverse variance weighted	Q_pval_Inverse variance weighted	egger_intercept	se	pval	outliers	global_test_p
Smoked fish liking	Long sleep duration (≥ 9 hours vs. 7-8 hours)	4	-0.0176426	0.0373581	0.683258	0.98 (0.91-1.06)	-0.0158799	0.00712002	0.0257264	0.98 (0.97-1.00)	-0.01404	0.00618811	0.0232768	0.99 (0.97-1.00)	-0.0187138	0.00995988	0.156863	0.98 (0.96-1.00)	-0.0184833	0.0104189	0.174163	0.98 (0.96-1.00)	TRUE	1.90221e-23	411.011	47.6459	0.00120472	1.28906	3	0.731733	0.000232067	0.00237319	0.931019	rs838133	0.041
exposure	outcome	nsnp	b_Wald ratio	se_Wald ratio	pval_Wald ratio	estimate_Wald ratio	correct_causal_direction	steiger_pval	Value_Power	F	R2
Apple juice liking	Long sleep duration (≥ 9 hours vs. 7-8 hours)	1	0.0764986	0.0148351	2.51476e-07	1.08 (1.05-1.11)	TRUE	0.0252998	84.1261	38.9342	0.000244482
exposure	outcome	nsnp	b_Wald ratio	se_Wald ratio	pval_Wald ratio	estimate_Wald ratio	correct_causal_direction	steiger_pval	Value_Power	F	R2
Melon liking	Long sleep duration (≥ 9 hours vs. 7-8 hours)	1	-0.0458699	0.0219392	0.0365482	0.96 (0.91-1.00)	TRUE	0.000762465	65.7721	30.3807	0.000190511
exposure	outcome	nsnp	b_Wald ratio	se_Wald ratio	pval_Wald ratio	estimate_Wald ratio	correct_causal_direction	steiger_pval	Value_Power	F	R2
Roast chicken liking	Long sleep duration (≥ 9 hours vs. 7-8 hours)	1	0.0475358	0.0169871	0.00513641	1.05 (1.01-1.08)	TRUE	0.000765397	77.8284	35.8356	0.000225964
exposure	outcome	nsnp	b_MR Egger	se_MR Egger	pval_MR Egger	estimate_MR Egger	b_Weighted median	se_Weighted median	pval_Weighted median	estimate_Weighted median	b_Inverse variance weighted	se_Inverse variance weighted	pval_Inverse variance weighted	estimate_Inverse variance weighted	b_Weighted mode	se_Weighted mode	pval_Weighted mode	estimate_Weighted mode	b_Simple mode	se_Simple mode	pval_Simple mode	estimate_Simple mode	correct_causal_direction	steiger_pval	Value_Power	F	R2	Q_Inverse variance weighted	Q_df_Inverse variance weighted	Q_pval_Inverse variance weighted	egger_intercept	se	pval	outliers	global_test_p
Cabbage liking	Short sleep duration (≤ 6 hours vs. 7-8 hours)	4	-0.0501012	0.116379	0.708784	0.95 (0.76-1.19)	0.0360997	0.0149794	0.0159542	1.04 (1.01-1.07)	0.0423935	0.0121756	0.000497962	1.04 (1.02-1.07)	0.0345593	0.018757	0.162636	1.04 (1.00-1.07)	0.0335775	0.0199939	0.191669	1.03 (0.99-1.08)	TRUE	1.73589e-16	373.787	36.0644	0.000904149	1.64463	3	0.649314	0.00390971	0.0048923	0.508027		0.73
exposure	outcome	nsnp	b_MR Egger	se_MR Egger	pval_MR Egger	estimate_MR Egger	b_Weighted median	se_Weighted median	pval_Weighted median	estimate_Weighted median	b_Inverse variance weighted	se_Inverse variance weighted	pval_Inverse variance weighted	estimate_Inverse variance weighted	b_Weighted mode	se_Weighted mode	pval_Weighted mode	estimate_Weighted mode	b_Simple mode	se_Simple mode	pval_Simple mode	estimate_Simple mode	correct_causal_direction	steiger_pval	Value_Power	F	R2	Q_Inverse variance weighted	Q_df_Inverse variance weighted	Q_pval_Inverse variance weighted	egger_intercept	se	pval	outliers	global_test_p
Garlic liking	Short sleep duration (≤ 6 hours vs. 7-8 hours)	5	-0.00801764	0.0127306	0.573528	0.99 (0.97-1.02)	-0.0130408	0.00662594	0.0490511	0.99 (0.97-1.00)	-0.014788	0.00588574	0.0119876	0.99 (0.97-1.00)	-0.0123183	0.00691364	0.149382	0.99 (0.97-1.00)	-0.0156941	0.0104748	0.208423	0.98 (0.96-1.00)	TRUE	3.455e-65	1234.03	95.2679	0.00298435	1.61343	4	0.806377	-0.000591548	0.000986295	0.590937		0.796
exposure	outcome	nsnp	b_MR Egger	se_MR Egger	pval_MR Egger	estimate_MR Egger	b_Weighted median	se_Weighted median	pval_Weighted median	estimate_Weighted median	b_Inverse variance weighted	se_Inverse variance weighted	pval_Inverse variance weighted	estimate_Inverse variance weighted	b_Weighted mode	se_Weighted mode	pval_Weighted mode	estimate_Weighted mode	b_Simple mode	se_Simple mode	pval_Simple mode	estimate_Simple mode	correct_causal_direction	steiger_pval	Value_Power	F	R2	Q_Inverse variance weighted	Q_df_Inverse variance weighted	Q_pval_Inverse variance weighted	egger_intercept	se	pval	outliers	global_test_p
Pears liking	Short sleep duration (≤ 6 hours vs. 7-8 hours)	4	0.147466	0.288472	0.660055	1.16 (0.66-2.04)	-0.0688906	0.0167537	3.92305e-05	0.93 (0.90-0.96)	-0.0703111	0.0132307	1.07103e-07	0.93 (0.91-0.96)	-0.067303	0.0226605	0.0590656	0.93 (0.89-0.98)	-0.0678358	0.0220071	0.0540322	0.93 (0.89-0.98)	TRUE	5.7585e-12	340.741	32.8595	0.000824067	0.872458	3	0.832069	-0.0083321	0.0110252	0.528692		0.882
exposure	outcome	nsnp	b_MR Egger	se_MR Egger	pval_MR Egger	estimate_MR Egger	b_Weighted median	se_Weighted median	pval_Weighted median	estimate_Weighted median	b_Inverse variance weighted	se_Inverse variance weighted	pval_Inverse variance weighted	estimate_Inverse variance weighted	b_Weighted mode	se_Weighted mode	pval_Weighted mode	estimate_Weighted mode	b_Simple mode	se_Simple mode	pval_Simple mode	estimate_Simple mode	correct_causal_direction	steiger_pval	Value_Power	F	R2	Q_Inverse variance weighted	Q_df_Inverse variance weighted	Q_pval_Inverse variance weighted	egger_intercept	se	pval	outliers	global_test_p
F-strong vegetable liking (derived food-liking factor)	Short sleep duration (≤ 6 hours vs. 7-8 hours)	19	-0.0261611	0.037313	0.492711	0.97 (0.91-1.05)	-0.0160482	0.00674051	0.0172725	0.98 (0.97-1.00)	-0.0219471	0.00649688	0.000729893	0.98 (0.97-0.99)	-0.00449145	0.015867	0.780354	1.00 (0.97-1.03)	-0.00518058	0.0176443	0.772413	0.99 (0.96-1.03)	TRUE	4.84298e-73	1996.34	37.392	0.00482049	54.2393	18	1.68403e-05	0.000287775	0.00250692	0.909955	rs303753	<0.001
exposure	outcome	nsnp	b_Wald ratio	se_Wald ratio	pval_Wald ratio	estimate_Wald ratio	correct_causal_direction	steiger_pval	Value_Power	F	R2
Apple juice liking	Short sleep duration (≤ 6 hours vs. 7-8 hours)	1	-0.0551885	0.0195812	0.00482562	0.95 (0.91-0.98)	TRUE	0.000138478	101.735	38.9342	0.000244482
exposure	outcome	nsnp	b_Inverse variance weighted	se_Inverse variance weighted	pval_Inverse variance weighted	estimate_Inverse variance weighted	correct_causal_direction	steiger_pval	Value_Power	F	R2
F-lentils/beans liking (derived food-liking factor)	Short sleep duration (≤ 6 hours vs. 7-8 hours)	2	-0.0358171	0.0174194	0.0397667	0.96 (0.93-1.00)	TRUE	3.14648e-09	177.346	34.0489	0.00042791
exposure	outcome	nsnp	b_Wald ratio	se_Wald ratio	pval_Wald ratio	estimate_Wald ratio	correct_causal_direction	steiger_pval	Value_Power	F	R2
Melon liking	Short sleep duration (≤ 6 hours vs. 7-8 hours)	1	0.0664004	0.0290514	0.0222766	1.07 (1.01-1.13)	TRUE	0.000515495	79.493	30.3807	0.000190511
exposure	outcome	nsnp	b_MR Egger	se_MR Egger	pval_MR Egger	estimate_MR Egger	b_Weighted median	se_Weighted median	pval_Weighted median	estimate_Weighted median	b_Inverse variance weighted	se_Inverse variance weighted	pval_Inverse variance weighted	estimate_Inverse variance weighted	b_Weighted mode	se_Weighted mode	pval_Weighted mode	estimate_Weighted mode	b_Simple mode	se_Simple mode	pval_Simple mode	estimate_Simple mode	correct_causal_direction	steiger_pval	Value_Power	F	R2	Q_Inverse variance weighted	Q_df_Inverse variance weighted	Q_pval_Inverse variance weighted	egger_intercept	se	pval
Adding butter to bread liking	OSA	3	0.376908	0.140172	0.226668	1.46 (1.11-1.92)	0.166399	0.0712361	0.0194972	1.18 (1.03-1.36)	0.171113	0.0650697	0.00854623	1.19 (1.04-1.35)	0.239022	0.0791599	0.0944063	1.27 (1.09-1.48)	0.000623091	0.149068	0.997044	1.00 (0.75-1.34)	TRUE	3.70971e-25	516.595	66.6973	0.00125479	2.75881	2	0.251728	-0.0168822	0.0101848	0.345578
exposure	outcome	nsnp	b_MR Egger	se_MR Egger	pval_MR Egger	estimate_MR Egger	b_Weighted median	se_Weighted median	pval_Weighted median	estimate_Weighted median	b_Inverse variance weighted	se_Inverse variance weighted	pval_Inverse variance weighted	estimate_Inverse variance weighted	b_Weighted mode	se_Weighted mode	pval_Weighted mode	estimate_Weighted mode	b_Simple mode	se_Simple mode	pval_Simple mode	estimate_Simple mode	correct_causal_direction	steiger_pval	Value_Power	F	R2	Q_Inverse variance weighted	Q_df_Inverse variance weighted	Q_pval_Inverse variance weighted	egger_intercept	se	pval	outliers	global_test_p
BBQ/grilled meat liking	OSA	4	0.437032	0.201189	0.161954	1.55 (1.04-2.30)	0.249347	0.0749497	0.000878299	1.28 (1.11-1.49)	0.237582	0.0608284	9.39215e-05	1.27 (1.13-1.43)	0.292831	0.0896496	0.0469044	1.34 (1.12-1.60)	0.112579	0.117015	0.406976	1.12 (0.89-1.41)	TRUE	5.54466e-22	508.155	48.8899	0.00123428	2.82516	3	0.419375	-0.0135889	0.0130659	0.407549		0.532
exposure	outcome	nsnp	b_MR Egger	se_MR Egger	pval_MR Egger	estimate_MR Egger	b_Weighted median	se_Weighted median	pval_Weighted median	estimate_Weighted median	b_Inverse variance weighted	se_Inverse variance weighted	pval_Inverse variance weighted	estimate_Inverse variance weighted	b_Weighted mode	se_Weighted mode	pval_Weighted mode	estimate_Weighted mode	b_Simple mode	se_Simple mode	pval_Simple mode	estimate_Simple mode	correct_causal_direction	steiger_pval	Value_Power	F	R2	Q_Inverse variance weighted	Q_df_Inverse variance weighted	Q_pval_Inverse variance weighted	egger_intercept	se	pval	outliers	global_test_p
Beef/steak liking	OSA	5	0.289136	0.420578	0.541165	1.34 (0.59-3.04)	0.240247	0.0840375	0.00425239	1.27 (1.08-1.50)	0.195543	0.0970763	0.0439754	1.22 (1.01-1.47)	0.314807	0.107669	0.0430781	1.37 (1.11-1.69)	0.334338	0.131472	0.0637747	1.40 (1.08-1.81)	TRUE	4.99385e-21	513.127	39.5058	0.00124636	11.4237	4	0.0221927	-0.0060386	0.0261714	0.832362		0.065
exposure	outcome	nsnp	b_MR Egger	se_MR Egger	pval_MR Egger	estimate_MR Egger	b_Weighted median	se_Weighted median	pval_Weighted median	estimate_Weighted median	b_Inverse variance weighted	se_Inverse variance weighted	pval_Inverse variance weighted	estimate_Inverse variance weighted	b_Weighted mode	se_Weighted mode	pval_Weighted mode	estimate_Weighted mode	b_Simple mode	se_Simple mode	pval_Simple mode	estimate_Simple mode	correct_causal_direction	steiger_pval	Value_Power	F	R2	Q_Inverse variance weighted	Q_df_Inverse variance weighted	Q_pval_Inverse variance weighted	egger_intercept	se	pval	outliers	global_test_p
Capers liking	OSA	11	-0.258986	0.168399	0.158445	0.77 (0.55-1.07)	-0.0658591	0.051208	0.198405	0.94 (0.85-1.04)	-0.0812672	0.0355182	0.0221351	0.92 (0.86-0.99)	0.00510133	0.07909	0.949843	1.01 (0.86-1.17)	0.00996847	0.0886587	0.912702	1.01 (0.85-1.20)	TRUE	5.77399e-65	1422.77	44.2357	0.00345253	10.8935	10	0.365876	0.012315	0.0113878	0.307631	rs3105049	0.017
exposure	outcome	nsnp	b_MR Egger	se_MR Egger	pval_MR Egger	estimate_MR Egger	b_Weighted median	se_Weighted median	pval_Weighted median	estimate_Weighted median	b_Inverse variance weighted	se_Inverse variance weighted	pval_Inverse variance weighted	estimate_Inverse variance weighted	b_Weighted mode	se_Weighted mode	pval_Weighted mode	estimate_Weighted mode	b_Simple mode	se_Simple mode	pval_Simple mode	estimate_Simple mode	correct_causal_direction	steiger_pval	Value_Power	F	R2	Q_Inverse variance weighted	Q_df_Inverse variance weighted	Q_pval_Inverse variance weighted	egger_intercept	se	pval	outliers	global_test_p
Coffee without sugar liking	OSA	5	-0.0472471	0.147156	0.769225	0.95 (0.71-1.27)	0.0980649	0.062282	0.115365	1.10 (0.98-1.25)	0.125563	0.0503602	0.0126565	1.13 (1.03-1.25)	0.0822472	0.078781	0.355425	1.09 (0.93-1.27)	0.0943215	0.0827498	0.317974	1.10 (0.93-1.29)	TRUE	1.6293e-30	615.547	47.337	0.00149525	2.8956	4	0.575446	0.0148129	0.0118522	0.299994		0.613
exposure	outcome	nsnp	b_MR Egger	se_MR Egger	pval_MR Egger	estimate_MR Egger	b_Weighted median	se_Weighted median	pval_Weighted median	estimate_Weighted median	b_Inverse variance weighted	se_Inverse variance weighted	pval_Inverse variance weighted	estimate_Inverse variance weighted	b_Weighted mode	se_Weighted mode	pval_Weighted mode	estimate_Weighted mode	b_Simple mode	se_Simple mode	pval_Simple mode	estimate_Simple mode	correct_causal_direction	steiger_pval	Value_Power	F	R2	Q_Inverse variance weighted	Q_df_Inverse variance weighted	Q_pval_Inverse variance weighted	egger_intercept	se	pval
Coffee with sugar liking	OSA	3	-1.70096	1.96522	0.545809	0.18 (0.00-8.59)	-0.260146	0.103838	0.0122347	0.77 (0.63-0.94)	-0.229221	0.0749236	0.00221788	0.80 (0.69-0.92)	-0.31842	0.13967	0.150221	0.73 (0.55-0.96)	-0.31989	0.141006	0.151383	0.73 (0.55-0.96)	TRUE	4.81967e-11	256.586	32.832	0.000622409	3.01882	2	0.22104	0.0858404	0.114462	0.590356
exposure	outcome	nsnp	b_MR Egger	se_MR Egger	pval_MR Egger	estimate_MR Egger	b_Weighted median	se_Weighted median	pval_Weighted median	estimate_Weighted median	b_Inverse variance weighted	se_Inverse variance weighted	pval_Inverse variance weighted	estimate_Inverse variance weighted	b_Weighted mode	se_Weighted mode	pval_Weighted mode	estimate_Weighted mode	b_Simple mode	se_Simple mode	pval_Simple mode	estimate_Simple mode	correct_causal_direction	steiger_pval	Value_Power	F	R2	Q_Inverse variance weighted	Q_df_Inverse variance weighted	Q_pval_Inverse variance weighted	egger_intercept	se	pval	outliers	global_test_p
Diet fizzy drinks liking	OSA	4	0.520017	0.451358	0.368395	1.68 (0.69-4.07)	0.287307	0.0959229	0.00274278	1.33 (1.10-1.61)	0.281141	0.0782046	0.000324458	1.32 (1.14-1.54)	0.280514	0.113501	0.0899467	1.32 (1.06-1.65)	0.282221	0.123491	0.106409	1.33 (1.04-1.69)	TRUE	1.40345e-16	382.171	36.4342	0.000927951	1.59396	3	0.66076	-0.0139538	0.025967	0.644803		0.771
exposure	outcome	nsnp	b_MR Egger	se_MR Egger	pval_MR Egger	estimate_MR Egger	b_Weighted median	se_Weighted median	pval_Weighted median	estimate_Weighted median	b_Inverse variance weighted	se_Inverse variance weighted	pval_Inverse variance weighted	estimate_Inverse variance weighted	b_Weighted mode	se_Weighted mode	pval_Weighted mode	estimate_Weighted mode	b_Simple mode	se_Simple mode	pval_Simple mode	estimate_Simple mode	correct_causal_direction	steiger_pval	Value_Power	F	R2	Q_Inverse variance weighted	Q_df_Inverse variance weighted	Q_pval_Inverse variance weighted	egger_intercept	se	pval	outliers	global_test_p
F-fatty/salty food liking (derived food-liking factor)	OSA	13	0.116361	1.24028	0.926941	1.12 (0.10-12.77)	0.0937095	0.143077	0.512495	1.10 (0.83- 1.45)	0.314294	0.0985848	0.00143233	1.37 (1.13- 1.66)	0.0546381	0.250942	0.831296	1.06 (0.65- 1.73)	0.048975	0.290909	0.869111	1.05 (0.59- 1.86)	TRUE	1.62982e-58	1305.8	38.1932	0.00316938	19.1777	12	0.0843299	0.00466507	0.0290709	0.875418	rs200354457, rs814573	<0.001
exposure	outcome	nsnp	b_MR Egger	se_MR Egger	pval_MR Egger	estimate_MR Egger	b_Weighted median	se_Weighted median	pval_Weighted median	estimate_Weighted median	b_Inverse variance weighted	se_Inverse variance weighted	pval_Inverse variance weighted	estimate_Inverse variance weighted	b_Weighted mode	se_Weighted mode	pval_Weighted mode	estimate_Weighted mode	b_Simple mode	se_Simple mode	pval_Simple mode	estimate_Simple mode	correct_causal_direction	steiger_pval	Value_Power	F	R2	Q_Inverse variance weighted	Q_df_Inverse variance weighted	Q_pval_Inverse variance weighted	egger_intercept	se	pval	outliers	global_test_p
Hard cheese liking	OSA	4	0.208559	0.414707	0.664945	1.23 (0.55-2.78)	0.281589	0.156463	0.071905	1.33 (0.98-1.80)	0.35003	0.113172	0.0019821	1.42 (1.14-1.77)	0.230903	0.183805	0.297953	1.26 (0.88-1.81)	0.166329	0.219095	0.502955	1.18 (0.77-1.81)	TRUE	1.15102e-15	349.293	33.7884	0.000847979	2.78894	3	0.425324	0.00647633	0.0180349	0.753888		0.491
exposure	outcome	nsnp	b_MR Egger	se_MR Egger	pval_MR Egger	estimate_MR Egger	b_Weighted median	se_Weighted median	pval_Weighted median	estimate_Weighted median	b_Inverse variance weighted	se_Inverse variance weighted	pval_Inverse variance weighted	estimate_Inverse variance weighted	b_Weighted mode	se_Weighted mode	pval_Weighted mode	estimate_Weighted mode	b_Simple mode	se_Simple mode	pval_Simple mode	estimate_Simple mode	correct_causal_direction	steiger_pval	Value_Power	F	R2	Q_Inverse variance weighted	Q_df_Inverse variance weighted	Q_pval_Inverse variance weighted	egger_intercept	se	pval	outliers	global_test_p
Ice cream liking	OSA	8	0.127755	0.293238	0.678314	1.14 (0.64-2.02)	0.216623	0.0701179	0.00200555	1.24 (1.08-1.42)	0.210951	0.0524086	5.69457e-05	1.23 (1.11-1.37)	0.18824	0.0894177	0.0733086	1.21 (1.01-1.44)	0.192396	0.106976	0.115139	1.21 (0.98-1.49)	TRUE	3.7393e-52	1137.75	55.096	0.00276232	8.55423	7	0.286263	0.00454784	0.0156655	0.781352		0.373
exposure	outcome	nsnp	b_MR Egger	se_MR Egger	pval_MR Egger	estimate_MR Egger	b_Weighted median	se_Weighted median	pval_Weighted median	estimate_Weighted median	b_Inverse variance weighted	se_Inverse variance weighted	pval_Inverse variance weighted	estimate_Inverse variance weighted	b_Weighted mode	se_Weighted mode	pval_Weighted mode	estimate_Weighted mode	b_Simple mode	se_Simple mode	pval_Simple mode	estimate_Simple mode	correct_causal_direction	steiger_pval	Value_Power	F	R2	Q_Inverse variance weighted	Q_df_Inverse variance weighted	Q_pval_Inverse variance weighted	egger_intercept	se	pval	outliers	global_test_p
Lamb liking	OSA	7	0.0147408	0.406295	0.972462	1.01 (0.46-2.25)	0.248746	0.069367	0.000335858	1.28 (1.12-1.47)	0.210065	0.0480224	1.21816e-05	1.23 (1.12-1.36)	0.329551	0.127911	0.0419715	1.39 (1.08-1.79)	0.329551	0.112651	0.0264446	1.39 (1.11-1.73)	TRUE	7.2619e-33	780.133	42.9055	0.00189494	8.74194	6	0.18862	0.0130909	0.0269111	0.647219		0.243
exposure	outcome	nsnp	b_MR Egger	se_MR Egger	pval_MR Egger	estimate_MR Egger	b_Weighted median	se_Weighted median	pval_Weighted median	estimate_Weighted median	b_Inverse variance weighted	se_Inverse variance weighted	pval_Inverse variance weighted	estimate_Inverse variance weighted	b_Weighted mode	se_Weighted mode	pval_Weighted mode	estimate_Weighted mode	b_Simple mode	se_Simple mode	pval_Simple mode	estimate_Simple mode	correct_causal_direction	steiger_pval	Value_Power	F	R2	Q_Inverse variance weighted	Q_df_Inverse variance weighted	Q_pval_Inverse variance weighted	egger_intercept	se	pval	outliers	global_test_p
Milky sweets liking	OSA	8	-0.000385858	0.282098	0.998953	1.00 (0.58-1.74)	0.127884	0.0446151	0.00415182	1.14 (1.04-1.24)	0.106173	0.0442851	0.0165081	1.11 (1.02-1.21)	0.161674	0.0667709	0.0460028	1.18 (1.03-1.34)	0.195059	0.0847106	0.0547768	1.22 (1.03-1.43)	TRUE	6.03532e-45	1032.06	49.9493	0.00250612	16.6093	7	0.0200972	0.0102817	0.0268345	0.714815	rs2472297, rs3088215	<0.001
exposure	outcome	nsnp	b_MR Egger	se_MR Egger	pval_MR Egger	estimate_MR Egger	b_Weighted median	se_Weighted median	pval_Weighted median	estimate_Weighted median	b_Inverse variance weighted	se_Inverse variance weighted	pval_Inverse variance weighted	estimate_Inverse variance weighted	b_Weighted mode	se_Weighted mode	pval_Weighted mode	estimate_Weighted mode	b_Simple mode	se_Simple mode	pval_Simple mode	estimate_Simple mode	correct_causal_direction	steiger_pval	Value_Power	F	R2	Q_Inverse variance weighted	Q_df_Inverse variance weighted	Q_pval_Inverse variance weighted	egger_intercept	se	pval	outliers	global_test_p
Pork chop liking	OSA	9	0.535838	0.255683	0.0743403	1.71 (1.04-2.82)	0.171244	0.0637342	0.00721283	1.19 (1.05-1.34)	0.171162	0.044737	0.000130259	1.19 (1.09-1.30)	0.305793	0.12212	0.0367111	1.36 (1.07-1.72)	0.0352783	0.139856	0.80721	1.04 (0.79-1.36)	TRUE	7.71262e-40	915.474	39.1496	0.00222338	12.3941	8	0.134469	-0.0213789	0.0146742	0.18849		0.159
exposure	outcome	nsnp	b_MR Egger	se_MR Egger	pval_MR Egger	estimate_MR Egger	b_Weighted median	se_Weighted median	pval_Weighted median	estimate_Weighted median	b_Inverse variance weighted	se_Inverse variance weighted	pval_Inverse variance weighted	estimate_Inverse variance weighted	b_Weighted mode	se_Weighted mode	pval_Weighted mode	estimate_Weighted mode	b_Simple mode	se_Simple mode	pval_Simple mode	estimate_Simple mode	correct_causal_direction	steiger_pval	Value_Power	F	R2	Q_Inverse variance weighted	Q_df_Inverse variance weighted	Q_pval_Inverse variance weighted	egger_intercept	se	pval
Sausages liking	OSA	3	0.656756	0.300882	0.27349	1.93 (1.07-3.48)	0.293933	0.0917349	0.00135457	1.34 (1.12-1.61)	0.242751	0.0806662	0.00261822	1.27 (1.09-1.49)	0.294795	0.10498	0.106869	1.34 (1.09-1.65)	0.293959	0.142904	0.175959	1.34 (1.01-1.78)	TRUE	8.58368e-17	370.333	47.5526	0.000899157	2.85322	2	0.240121	-0.0408174	0.0285785	0.388866
exposure	outcome	nsnp	b_MR Egger	se_MR Egger	pval_MR Egger	estimate_MR Egger	b_Weighted median	se_Weighted median	pval_Weighted median	estimate_Weighted median	b_Inverse variance weighted	se_Inverse variance weighted	pval_Inverse variance weighted	estimate_Inverse variance weighted	b_Weighted mode	se_Weighted mode	pval_Weighted mode	estimate_Weighted mode	b_Simple mode	se_Simple mode	pval_Simple mode	estimate_Simple mode	correct_causal_direction	steiger_pval	Value_Power	F	R2	Q_Inverse variance weighted	Q_df_Inverse variance weighted	Q_pval_Inverse variance weighted	egger_intercept	se	pval	outliers	global_test_p
F-strong vegetable liking (derived food-liking factor)	OSA	22	-0.0240624	0.145249	0.870086	0.98 (0.73-1.30)	-0.12322	0.0400996	0.00212029	0.88 (0.82-0.96)	-0.116317	0.0257643	6.34148e-06	0.89 (0.85-0.94)	-0.0239238	0.0803592	0.768849	0.98 (0.83-1.14)	-0.178398	0.0862552	0.0511528	0.84 (0.71-0.99)	TRUE	1.71275e-116	2687.67	43.5764	0.00650412	30.576	21	0.0810091	-0.00658954	0.0101275	0.522673	rs2799081, rs9884984	0.002
exposure	outcome	nsnp	b_Wald ratio	se_Wald ratio	pval_Wald ratio	estimate_Wald ratio	correct_causal_direction	steiger_pval	Value_Power	F	R2
Whole grain cereal liking	OSA	1	-0.459503	0.184899	0.0129494	0.63 (0.44-0.91)	TRUE	0.000544511	82.8974	31.4526	0.000199523
exposure	outcome	nsnp	b_Wald ratio	se_Wald ratio	pval_Wald ratio	estimate_Wald ratio	correct_causal_direction	steiger_pval	Value_Power	F	R2
Bell pepper liking	OSA	1	-0.340421	0.147686	0.0211649	0.71 (0.53-0.95)	TRUE	0.000136999	97.467	33.4401	0.00023501
exposure	outcome	nsnp	b_Inverse variance weighted	se_Inverse variance weighted	pval_Inverse variance weighted	estimate_Inverse variance weighted	correct_causal_direction	steiger_pval	Value_Power	F	R2
Chicken liking	OSA	2	0.415333	0.106601	9.77397e-05	1.51 (1.23-1.87)	TRUE	3.11133e-09	233.05	44.8163	0.000565125
exposure	outcome	nsnp	b_Wald ratio	se_Wald ratio	pval_Wald ratio	estimate_Wald ratio	correct_causal_direction	steiger_pval	Value_Power	F	R2
Croissant liking	OSA	1	-0.354409	0.168453	0.0353864	0.70 (0.50-0.98)	TRUE	0.000132447	88.2877	33.7382	0.000212652
exposure	outcome	nsnp	b_Inverse variance weighted	se_Inverse variance weighted	pval_Inverse variance weighted	estimate_Inverse variance weighted	correct_causal_direction	steiger_pval	Value_Power	F	R2
F-lentils/beans liking (derived food-liking factor)	OSA	2	-0.298065	0.151284	0.0488112	0.74 (0.55-1.00)	TRUE	3.29933e-09	192.745	37.161	0.000467013
exposure	outcome	nsnp	b_Inverse variance weighted	se_Inverse variance weighted	pval_Inverse variance weighted	estimate_Inverse variance weighted	correct_causal_direction	steiger_pval	Value_Power	F	R2
Roast chicken liking	OSA	2	0.363754	0.116987	0.00187501	1.44 (1.14-1.81)	TRUE	8.45884e-10	233.887	44.9763	0.000567163
exposure	outcome	nsnp	b_Inverse variance weighted	se_Inverse variance weighted	pval_Inverse variance weighted	estimate_Inverse variance weighted	correct_causal_direction	steiger_pval	Value_Power	F	R2
Savoury biscuit liking	OSA	2	0.394289	0.17973	0.0282508	1.48 (1.04-2.11)	TRUE	2.6506e-07	162.539	31.3404	0.000393473
exposure	outcome	nsnp	b_MR Egger	se_MR Egger	pval_MR Egger	estimate_MR Egger	b_Weighted median	se_Weighted median	pval_Weighted median	estimate_Weighted median	b_Inverse variance weighted	se_Inverse variance weighted	pval_Inverse variance weighted	estimate_Inverse variance weighted	b_Weighted mode	se_Weighted mode	pval_Weighted mode	estimate_Weighted mode	b_Simple mode	se_Simple mode	pval_Simple mode	estimate_Simple mode	correct_causal_direction	steiger_pval	Value_Power	F	R2	Q_Inverse variance weighted	Q_df_Inverse variance weighted	Q_pval_Inverse variance weighted	egger_intercept	se	pval	outliers	global_test_p
Bacon liking	snoring	4	0.0282809	0.0416207	0.566923	1.03 (0.95-1.12)	0.0456072	0.0133928	0.000660786	1.05 (1.02-1.07)	0.0451641	0.0100186	6.54297e-06	1.05 (1.03-1.07)	0.0471443	0.0160619	0.0607464	1.05 (1.02-1.08)	0.0558568	0.0188543	0.0594221	1.06 (1.02-1.10)	TRUE	1.00146e-17	444.579	43.0269	0.00108518	3.15895	3	0.367761	0.00102985	0.00242985	0.71292		0.538
exposure	outcome	nsnp	b_MR Egger	se_MR Egger	pval_MR Egger	estimate_MR Egger	b_Weighted median	se_Weighted median	pval_Weighted median	estimate_Weighted median	b_Inverse variance weighted	se_Inverse variance weighted	pval_Inverse variance weighted	estimate_Inverse variance weighted	b_Weighted mode	se_Weighted mode	pval_Weighted mode	estimate_Weighted mode	b_Simple mode	se_Simple mode	pval_Simple mode	estimate_Simple mode	correct_causal_direction	steiger_pval	Value_Power	F	R2	Q_Inverse variance weighted	Q_df_Inverse variance weighted	Q_pval_Inverse variance weighted	egger_intercept	se	pval	outliers	global_test_p
BBQ/grilled meat liking	snoring	4	0.0555901	0.0312396	0.217125	1.06 (0.99-1.12)	0.0386748	0.0108121	0.00034759	1.04 (1.02-1.06)	0.0337343	0.00896176	0.000167052	1.03 (1.02-1.05)	0.0392199	0.013763	0.0651267	1.04 (1.01-1.07)	0.0393464	0.0158918	0.0895952	1.04 (1.01-1.07)	TRUE	3.05781e-22	505.599	48.8899	0.00123428	2.74957	3	0.431869	-0.00146327	0.00199609	0.539795		0.557
exposure	outcome	nsnp	b_MR Egger	se_MR Egger	pval_MR Egger	estimate_MR Egger	b_Weighted median	se_Weighted median	pval_Weighted median	estimate_Weighted median	b_Inverse variance weighted	se_Inverse variance weighted	pval_Inverse variance weighted	estimate_Inverse variance weighted	b_Weighted mode	se_Weighted mode	pval_Weighted mode	estimate_Weighted mode	b_Simple mode	se_Simple mode	pval_Simple mode	estimate_Simple mode	correct_causal_direction	steiger_pval	Value_Power	F	R2	Q_Inverse variance weighted	Q_df_Inverse variance weighted	Q_pval_Inverse variance weighted	egger_intercept	se	pval	outliers	global_test_p
Beef/steak liking	snoring	6	0.0316899	0.0428502	0.500624	1.03 (0.95-1.12)	0.038094	0.010335	0.000227871	1.04 (1.02-1.06)	0.0333014	0.00774646	1.71635e-05	1.03 (1.02-1.05)	0.0413147	0.0164034	0.0532618	1.04 (1.01-1.08)	0.0451521	0.017041	0.0454479	1.05 (1.01-1.08)	TRUE	1.63238e-25	615.761	39.7089	0.00150333	6.95333	5	0.224134	0.000100794	0.00260294	0.970967		0.287
exposure	outcome	nsnp	b_MR Egger	se_MR Egger	pval_MR Egger	estimate_MR Egger	b_Weighted median	se_Weighted median	pval_Weighted median	estimate_Weighted median	b_Inverse variance weighted	se_Inverse variance weighted	pval_Inverse variance weighted	estimate_Inverse variance weighted	b_Weighted mode	se_Weighted mode	pval_Weighted mode	estimate_Weighted mode	b_Simple mode	se_Simple mode	pval_Simple mode	estimate_Simple mode	correct_causal_direction	steiger_pval	Value_Power	F	R2	Q_Inverse variance weighted	Q_df_Inverse variance weighted	Q_pval_Inverse variance weighted	egger_intercept	se	pval	outliers	global_test_p
Blue cheese liking	snoring	15	0.0290597	0.0252244	0.270049	1.03 (0.98-1.08)	0.0148054	0.00619916	0.0169273	1.01 (1.00-1.03)	0.0135021	0.00411714	0.00103997	1.01 (1.01-1.02)	0.0163907	0.00962338	0.110614	1.02 (1.00-1.04)	0.0148843	0.0110735	0.200281	1.01 (0.99-1.04)	TRUE	3.55297e-71	1550.25	39.689	0.00377989	19.7306	14	0.138865	-0.00114743	0.00182353	0.540096		0.151
exposure	outcome	nsnp	b_MR Egger	se_MR Egger	pval_MR Egger	estimate_MR Egger	b_Weighted median	se_Weighted median	pval_Weighted median	estimate_Weighted median	b_Inverse variance weighted	se_Inverse variance weighted	pval_Inverse variance weighted	estimate_Inverse variance weighted	b_Weighted mode	se_Weighted mode	pval_Weighted mode	estimate_Weighted mode	b_Simple mode	se_Simple mode	pval_Simple mode	estimate_Simple mode	correct_causal_direction	steiger_pval	Value_Power	F	R2	Q_Inverse variance weighted	Q_df_Inverse variance weighted	Q_pval_Inverse variance weighted	egger_intercept	se	pval	outliers	global_test_p
Cream liking	snoring	5	0.130443	0.0712699	0.164626	1.14 (0.99-1.31)	0.0283	0.0135847	0.0372306	1.03 (1.00-1.06)	0.0351366	0.00962007	0.000259769	1.04 (1.02-1.06)	0.0208696	0.0177946	0.305948	1.02 (0.99-1.06)	0.023138	0.0190758	0.291881	1.02 (0.99-1.06)	TRUE	4.30764e-19	462.833	36.0347	0.00112979	8.16401	4	0.0857518	-0.00587429	0.00432484	0.267498		0.147
exposure	outcome	nsnp	b_MR Egger	se_MR Egger	pval_MR Egger	estimate_MR Egger	b_Weighted median	se_Weighted median	pval_Weighted median	estimate_Weighted median	b_Inverse variance weighted	se_Inverse variance weighted	pval_Inverse variance weighted	estimate_Inverse variance weighted	b_Weighted mode	se_Weighted mode	pval_Weighted mode	estimate_Weighted mode	b_Simple mode	se_Simple mode	pval_Simple mode	estimate_Simple mode	correct_causal_direction	steiger_pval	Value_Power	F	R2	Q_Inverse variance weighted	Q_df_Inverse variance weighted	Q_pval_Inverse variance weighted	egger_intercept	se	pval	outliers	global_test_p
Crisps liking	snoring	7	-0.00403041	0.0825032	0.962929	1.00 (0.85-1.17)	0.0183788	0.0121965	0.13184	1.02 (0.99-1.04)	0.0273332	0.0087945	0.00188365	1.03 (1.01-1.05)	0.00950718	0.019376	0.641088	1.01 (0.97-1.05)	0.0129153	0.0203289	0.54867	1.01 (0.97-1.05)	TRUE	4.20729e-34	737.445	41.0475	0.00180036	7.64464	6	0.265311	0.00145589	0.00379732	0.717184	rs35624276, rs4477967	0.01
exposure	outcome	nsnp	b_MR Egger	se_MR Egger	pval_MR Egger	estimate_MR Egger	b_Weighted median	se_Weighted median	pval_Weighted median	estimate_Weighted median	b_Inverse variance weighted	se_Inverse variance weighted	pval_Inverse variance weighted	estimate_Inverse variance weighted	b_Weighted mode	se_Weighted mode	pval_Weighted mode	estimate_Weighted mode	b_Simple mode	se_Simple mode	pval_Simple mode	estimate_Simple mode	correct_causal_direction	steiger_pval	Value_Power	F	R2	Q_Inverse variance weighted	Q_df_Inverse variance weighted	Q_pval_Inverse variance weighted	egger_intercept	se	pval	outliers	global_test_p
F-fatty/dairy food liking (derived food-liking factor)	snoring	5	0.0506283	0.0156132	0.0477547	1.05 (1.02-1.08)	0.0103531	0.00736199	0.159638	1.01 (1.00-1.03)	0.0172054	0.0051718	0.000878558	1.02 (1.01-1.03)	0.00688307	0.0113924	0.578317	1.01 (0.98-1.03)	0.00699388	0.0119505	0.589812	1.01 (0.98-1.03)	TRUE	3.19625e-27	602.411	46.8855	0.00147074	5.90612	4	0.20627	-0.0035012	0.00154322	0.108049		0.24
exposure	outcome	nsnp	b_MR Egger	se_MR Egger	pval_MR Egger	estimate_MR Egger	b_Weighted median	se_Weighted median	pval_Weighted median	estimate_Weighted median	b_Inverse variance weighted	se_Inverse variance weighted	pval_Inverse variance weighted	estimate_Inverse variance weighted	b_Weighted mode	se_Weighted mode	pval_Weighted mode	estimate_Weighted mode	b_Simple mode	se_Simple mode	pval_Simple mode	estimate_Simple mode	correct_causal_direction	steiger_pval	Value_Power	F	R2	Q_Inverse variance weighted	Q_df_Inverse variance weighted	Q_pval_Inverse variance weighted	egger_intercept	se	pval	outliers	global_test_p
F-fatty/salty food liking (derived food-liking factor)	snoring	13	0.267457	0.130195	0.0644976	1.31 (1.01-1.69)	0.102448	0.0205995	6.58093e-07	1.11 (1.06-1.15)	0.0890198	0.0184342	1.37178e-06	1.09 (1.05-1.13)	0.121483	0.0371956	0.00675234	1.13 (1.05-1.21)	0.125625	0.0373932	0.00567869	1.13 (1.05-1.22)	TRUE	3.32121e-50	1352.75	39.7631	0.00329962	24.2484	12	0.0188145	-0.00451579	0.00326406	0.193947	rs3105065, rs75826611	<0.001
exposure	outcome	nsnp	b_MR Egger	se_MR Egger	pval_MR Egger	estimate_MR Egger	b_Weighted median	se_Weighted median	pval_Weighted median	estimate_Weighted median	b_Inverse variance weighted	se_Inverse variance weighted	pval_Inverse variance weighted	estimate_Inverse variance weighted	b_Weighted mode	se_Weighted mode	pval_Weighted mode	estimate_Weighted mode	b_Simple mode	se_Simple mode	pval_Simple mode	estimate_Simple mode	correct_causal_direction	steiger_pval	Value_Power	F	R2	Q_Inverse variance weighted	Q_df_Inverse variance weighted	Q_pval_Inverse variance weighted	egger_intercept	se	pval	outliers	global_test_p
Goat cheese liking	snoring	6	0.00803432	0.0420383	0.857741	1.01 (0.93-1.09)	0.0243419	0.00889501	0.00620821	1.02 (1.01-1.04)	0.0239679	0.00705495	0.000680496	1.02 (1.01-1.04)	0.0267864	0.0119705	0.0754328	1.03 (1.00-1.05)	0.031161	0.0129186	0.0607062	1.03 (1.01-1.06)	TRUE	2.58602e-29	650.44	39.9424	0.001588	3.18656	5	0.671249	0.00109843	0.00285693	0.72019		0.723
exposure	outcome	nsnp	b_MR Egger	se_MR Egger	pval_MR Egger	estimate_MR Egger	b_Weighted median	se_Weighted median	pval_Weighted median	estimate_Weighted median	b_Inverse variance weighted	se_Inverse variance weighted	pval_Inverse variance weighted	estimate_Inverse variance weighted	b_Weighted mode	se_Weighted mode	pval_Weighted mode	estimate_Weighted mode	b_Simple mode	se_Simple mode	pval_Simple mode	estimate_Simple mode	correct_causal_direction	steiger_pval	Value_Power	F	R2	Q_Inverse variance weighted	Q_df_Inverse variance weighted	Q_pval_Inverse variance weighted	egger_intercept	se	pval	outliers	global_test_p
Ham liking	snoring	11	0.0581918	0.0268427	0.0583143	1.06 (1.01-1.12)	0.0249948	0.00957166	0.00901888	1.03 (1.01-1.04)	0.0243702	0.00673703	0.000297631	1.02 (1.01-1.04)	0.0366629	0.0159363	0.0442102	1.04 (1.01-1.07)	0.0327431	0.0174847	0.0906096	1.03 (1.00-1.07)	TRUE	1.93077e-47	1046.63	36.8256	0.00255429	11.5712	10	0.314782	-0.0018303	0.0014023	0.224199		0.349
exposure	outcome	nsnp	b_MR Egger	se_MR Egger	pval_MR Egger	estimate_MR Egger	b_Weighted median	se_Weighted median	pval_Weighted median	estimate_Weighted median	b_Inverse variance weighted	se_Inverse variance weighted	pval_Inverse variance weighted	estimate_Inverse variance weighted	b_Weighted mode	se_Weighted mode	pval_Weighted mode	estimate_Weighted mode	b_Simple mode	se_Simple mode	pval_Simple mode	estimate_Simple mode	correct_causal_direction	steiger_pval	Value_Power	F	R2	Q_Inverse variance weighted	Q_df_Inverse variance weighted	Q_pval_Inverse variance weighted	egger_intercept	se	pval	outliers	global_test_p
F-highly palatable foods liking (derived food-liking factor)	snoring	15	0.111192	0.0792479	0.184022	1.12 (0.96-1.31)	0.0786752	0.0183177	1.74654e-05	1.08 (1.04-1.12)	0.0843177	0.016434	2.88683e-07	1.09 (1.05-1.12)	0.104906	0.0391803	0.0180327	1.11 (1.03-1.20)	0.0510446	0.0407949	0.231349	1.05 (0.97-1.14)	TRUE	1.49397e-60	1582.53	40.824	0.00385833	26.3523	14	0.0233408	-0.000685302	0.00197397	0.73402	rs2043539, rs55873205	<0.001
exposure	outcome	nsnp	b_MR Egger	se_MR Egger	pval_MR Egger	estimate_MR Egger	b_Weighted median	se_Weighted median	pval_Weighted median	estimate_Weighted median	b_Inverse variance weighted	se_Inverse variance weighted	pval_Inverse variance weighted	estimate_Inverse variance weighted	b_Weighted mode	se_Weighted mode	pval_Weighted mode	estimate_Weighted mode	b_Simple mode	se_Simple mode	pval_Simple mode	estimate_Simple mode	correct_causal_direction	steiger_pval	Value_Power	F	R2	Q_Inverse variance weighted	Q_df_Inverse variance weighted	Q_pval_Inverse variance weighted	egger_intercept	se	pval	outliers	global_test_p
Mayonnaise liking	snoring	10	0.0288754	0.0488827	0.571022	1.03 (0.94-1.13)	0.0106988	0.0100166	0.285473	1.01 (0.99-1.03)	0.0163836	0.00672135	0.0147877	1.02 (1.00-1.03)	0.00381883	0.0146692	0.800467	1.00 (0.98-1.03)	7.51979e-05	0.0193944	0.996991	1.00 (0.96-1.04)	TRUE	3.52647e-46	990.458	38.5341	0.0024174	14.4534	9	0.107088	-0.000679306	0.00261282	0.801438	rs838133	0.017
exposure	outcome	nsnp	b_MR Egger	se_MR Egger	pval_MR Egger	estimate_MR Egger	b_Weighted median	se_Weighted median	pval_Weighted median	estimate_Weighted median	b_Inverse variance weighted	se_Inverse variance weighted	pval_Inverse variance weighted	estimate_Inverse variance weighted	b_Weighted mode	se_Weighted mode	pval_Weighted mode	estimate_Weighted mode	b_Simple mode	se_Simple mode	pval_Simple mode	estimate_Simple mode	correct_causal_direction	steiger_pval	Value_Power	F	R2	Q_Inverse variance weighted	Q_df_Inverse variance weighted	Q_pval_Inverse variance weighted	egger_intercept	se	pval	outliers	global_test_p
F-meat liking (derived food-liking factor)	snoring	11	0.0378511	0.0175112	0.0589197	1.04 (1.00-1.07)	0.0169856	0.00624991	0.00657308	1.02 (1.00-1.03)	0.0155892	0.00414385	0.000168548	1.02 (1.01-1.02)	0.0245368	0.00845743	0.0158006	1.02 (1.01-1.04)	0.0264425	0.0106174	0.0319636	1.03 (1.01-1.05)	TRUE	2.49991e-50	1149.88	40.4433	0.00280581	17.9725	10	0.0554301	-0.00214336	0.00160536	0.214618		0.078
exposure	outcome	nsnp	b_MR Egger	se_MR Egger	pval_MR Egger	estimate_MR Egger	b_Weighted median	se_Weighted median	pval_Weighted median	estimate_Weighted median	b_Inverse variance weighted	se_Inverse variance weighted	pval_Inverse variance weighted	estimate_Inverse variance weighted	b_Weighted mode	se_Weighted mode	pval_Weighted mode	estimate_Weighted mode	b_Simple mode	se_Simple mode	pval_Simple mode	estimate_Simple mode	correct_causal_direction	steiger_pval	Value_Power	F	R2	Q_Inverse variance weighted	Q_df_Inverse variance weighted	Q_pval_Inverse variance weighted	egger_intercept	se	pval	outliers	global_test_p
Plain yoghurt liking	snoring	6	-0.0921435	0.0874954	0.351695	0.91 (0.77-1.08)	-0.019169	0.0114503	0.0941099	0.98 (0.96-1.00)	-0.0230108	0.00862261	0.00761541	0.98 (0.96-0.99)	-0.0131024	0.0182258	0.504394	0.99 (0.95-1.02)	-0.0105856	0.0186944	0.595697	0.99 (0.95-1.03)	TRUE	4.23811e-26	573.736	37.0513	0.00140071	8.49103	5	0.13117	0.00397473	0.00498554	0.469951		0.187
exposure	outcome	nsnp	b_MR Egger	se_MR Egger	pval_MR Egger	estimate_MR Egger	b_Weighted median	se_Weighted median	pval_Weighted median	estimate_Weighted median	b_Inverse variance weighted	se_Inverse variance weighted	pval_Inverse variance weighted	estimate_Inverse variance weighted	b_Weighted mode	se_Weighted mode	pval_Weighted mode	estimate_Weighted mode	b_Simple mode	se_Simple mode	pval_Simple mode	estimate_Simple mode	correct_causal_direction	steiger_pval	Value_Power	F	R2	Q_Inverse variance weighted	Q_df_Inverse variance weighted	Q_pval_Inverse variance weighted	egger_intercept	se	pval	outliers	global_test_p
Pork chop liking	snoring	9	0.0632402	0.0417368	0.173494	1.07 (0.98-1.16)	0.0305316	0.00982794	0.00189244	1.03 (1.01-1.05)	0.0273743	0.00651654	2.66054e-05	1.03 (1.01-1.04)	0.0399638	0.0167084	0.0437302	1.04 (1.01-1.08)	0.0399638	0.0175698	0.0525141	1.04 (1.01-1.08)	TRUE	7.04821e-39	910.865	39.1496	0.00222338	12.4444	8	0.13245	-0.00208619	0.0023798	0.409764		0.182
exposure	outcome	nsnp	b_MR Egger	se_MR Egger	pval_MR Egger	estimate_MR Egger	b_Weighted median	se_Weighted median	pval_Weighted median	estimate_Weighted median	b_Inverse variance weighted	se_Inverse variance weighted	pval_Inverse variance weighted	estimate_Inverse variance weighted	b_Weighted mode	se_Weighted mode	pval_Weighted mode	estimate_Weighted mode	b_Simple mode	se_Simple mode	pval_Simple mode	estimate_Simple mode	correct_causal_direction	steiger_pval	Value_Power	F	R2	Q_Inverse variance weighted	Q_df_Inverse variance weighted	Q_pval_Inverse variance weighted	egger_intercept	se	pval	outliers	global_test_p
Red meat liking	snoring	6	0.042099	0.0323018	0.262427	1.04 (0.98-1.11)	0.0399721	0.0106552	0.000175842	1.04 (1.02-1.06)	0.039416	0.00828976	1.98663e-06	1.04 (1.02-1.06)	0.0410673	0.0154073	0.0445914	1.04 (1.01-1.07)	0.0458285	0.0160589	0.0356651	1.05 (1.01-1.08)	TRUE	1.80033e-25	619.616	40.0038	0.00151275	3.87864	5	0.567018	-0.000154783	0.00180103	0.935643		0.642
exposure	outcome	nsnp	b_MR Egger	se_MR Egger	pval_MR Egger	estimate_MR Egger	b_Weighted median	se_Weighted median	pval_Weighted median	estimate_Weighted median	b_Inverse variance weighted	se_Inverse variance weighted	pval_Inverse variance weighted	estimate_Inverse variance weighted	b_Weighted mode	se_Weighted mode	pval_Weighted mode	estimate_Weighted mode	b_Simple mode	se_Simple mode	pval_Simple mode	estimate_Simple mode	correct_causal_direction	steiger_pval	Value_Power	F	R2	Q_Inverse variance weighted	Q_df_Inverse variance weighted	Q_pval_Inverse variance weighted	egger_intercept	se	pval
Roast chicken liking	snoring	3	0.00149434	0.120145	0.992082	1.00 (0.79-1.27)	0.0549389	0.0163118	0.000756993	1.06 (1.02-1.09)	0.0507632	0.0134848	0.000166891	1.05 (1.02-1.08)	0.0274756	0.0187663	0.280748	1.03 (0.99-1.07)	0.0694325	0.0242042	0.103074	1.07 (1.02-1.12)	TRUE	7.1778e-13	312.162	40.256	0.000761479	2.38483	2	0.303488	0.00251897	0.00606346	0.749337
exposure	outcome	nsnp	b_MR Egger	se_MR Egger	pval_MR Egger	estimate_MR Egger	b_Weighted median	se_Weighted median	pval_Weighted median	estimate_Weighted median	b_Inverse variance weighted	se_Inverse variance weighted	pval_Inverse variance weighted	estimate_Inverse variance weighted	b_Weighted mode	se_Weighted mode	pval_Weighted mode	estimate_Weighted mode	b_Simple mode	se_Simple mode	pval_Simple mode	estimate_Simple mode	correct_causal_direction	steiger_pval	Value_Power	F	R2	Q_Inverse variance weighted	Q_df_Inverse variance weighted	Q_pval_Inverse variance weighted	egger_intercept	se	pval	outliers	global_test_p
Salami liking	snoring	10	0.0680907	0.072727	0.376542	1.07 (0.93-1.23)	0.0187159	0.00813892	0.0214737	1.02 (1.00-1.04)	0.0158132	0.00590725	0.00743045	1.02 (1.00-1.03)	0.0216785	0.0141861	0.160826	1.02 (0.99-1.05)	0.0216785	0.0150967	0.18484	1.02 (0.99-1.05)	TRUE	2.26344e-46	1015.82	38.3559	0.00247921	13.6758	9	0.134334	-0.00315003	0.00435898	0.490476		0.165
exposure	outcome	nsnp	b_MR Egger	se_MR Egger	pval_MR Egger	estimate_MR Egger	b_Weighted median	se_Weighted median	pval_Weighted median	estimate_Weighted median	b_Inverse variance weighted	se_Inverse variance weighted	pval_Inverse variance weighted	estimate_Inverse variance weighted	b_Weighted mode	se_Weighted mode	pval_Weighted mode	estimate_Weighted mode	b_Simple mode	se_Simple mode	pval_Simple mode	estimate_Simple mode	correct_causal_direction	steiger_pval	Value_Power	F	R2	Q_Inverse variance weighted	Q_df_Inverse variance weighted	Q_pval_Inverse variance weighted	egger_intercept	se	pval	outliers	global_test_p
F-savour/caloric food liking (derived food-liking factor)	snoring	12	0.0197933	0.0203146	0.352869	1.02 (0.98-1.06)	0.0200888	0.00554986	0.000294947	1.02 (1.01-1.03)	0.0185313	0.0039456	2.64407e-06	1.02 (1.01-1.03)	0.0215412	0.00912652	0.0377945	1.02 (1.00-1.04)	0.0197032	0.00996705	0.0736672	1.02 (1.00-1.04)	TRUE	9.18561e-60	1371.96	44.2651	0.00334636	16.206	11	0.133654	-0.000106886	0.00166714	0.950143	rs429358	0.007
exposure	outcome	nsnp	b_MR Egger	se_MR Egger	pval_MR Egger	estimate_MR Egger	b_Weighted median	se_Weighted median	pval_Weighted median	estimate_Weighted median	b_Inverse variance weighted	se_Inverse variance weighted	pval_Inverse variance weighted	estimate_Inverse variance weighted	b_Weighted mode	se_Weighted mode	pval_Weighted mode	estimate_Weighted mode	b_Simple mode	se_Simple mode	pval_Simple mode	estimate_Simple mode	correct_causal_direction	steiger_pval	Value_Power	F	R2	Q_Inverse variance weighted	Q_df_Inverse variance weighted	Q_pval_Inverse variance weighted	egger_intercept	se	pval	outliers	global_test_p
F-savoury food liking (derived food-liking factor)	snoring	19	0.0128116	0.0163178	0.44318	1.01 (0.98-1.05)	0.00575928	0.00428719	0.179152	1.01 (1.00-1.01)	0.00868108	0.00370001	0.0189643	1.01 (1.00-1.02)	0.00406719	0.00660524	0.545767	1.00 (0.99-1.02)	0.00287087	0.00749431	0.706151	1.00 (0.99-1.02)	TRUE	1.04844e-121	2566.66	51.9189	0.00624426	29.2095	18	0.0458782	-0.000395522	0.00151956	0.797768	rs838133	0.002
exposure	outcome	nsnp	b_MR Egger	se_MR Egger	pval_MR Egger	estimate_MR Egger	b_Weighted median	se_Weighted median	pval_Weighted median	estimate_Weighted median	b_Inverse variance weighted	se_Inverse variance weighted	pval_Inverse variance weighted	estimate_Inverse variance weighted	b_Weighted mode	se_Weighted mode	pval_Weighted mode	estimate_Weighted mode	b_Simple mode	se_Simple mode	pval_Simple mode	estimate_Simple mode	correct_causal_direction	steiger_pval	Value_Power	F	R2	Q_Inverse variance weighted	Q_df_Inverse variance weighted	Q_pval_Inverse variance weighted	egger_intercept	se	pval	outliers	global_test_p
F-strong vegetable liking (derived food-liking factor)	snoring	24	0.00139061	0.022952	0.952235	1.00 (0.96-1.05)	-0.0189014	0.00517565	0.000260227	0.98 (0.97-0.99)	-0.0180771	0.00359389	4.90619e-07	0.98 (0.98-0.99)	-0.0166761	0.0105014	0.125942	0.98 (0.96-1.00)	-0.0179248	0.0103468	0.0965944	0.98 (0.96-1.00)	TRUE	5.24321e-110	2551.75	38.1241	0.00620821	26.2114	23	0.290988	-0.0013104	0.00152295	0.398829	rs336614, rs9323990	<0.001
exposure	outcome	nsnp	b_MR Egger	se_MR Egger	pval_MR Egger	estimate_MR Egger	b_Weighted median	se_Weighted median	pval_Weighted median	estimate_Weighted median	b_Inverse variance weighted	se_Inverse variance weighted	pval_Inverse variance weighted	estimate_Inverse variance weighted	b_Weighted mode	se_Weighted mode	pval_Weighted mode	estimate_Weighted mode	b_Simple mode	se_Simple mode	pval_Simple mode	estimate_Simple mode	correct_causal_direction	steiger_pval	Value_Power	F	R2	Q_Inverse variance weighted	Q_df_Inverse variance weighted	Q_pval_Inverse variance weighted	egger_intercept	se	pval
White bread liking	snoring	3	0.128301	0.040177	0.193198	1.14 (1.05-1.23)	0.0263684	0.0147663	0.0741448	1.03 (1.00-1.06)	0.035727	0.0110539	0.00122902	1.04 (1.01-1.06)	0.00975949	0.0294335	0.77173	1.01 (0.95-1.07)	0.00975949	0.0227687	0.709939	1.01 (0.97-1.06)	TRUE	9.15323e-14	328.589	42.6306	0.000801648	5.83717	2	0.0540101	-0.0057606	0.00240361	0.251648
exposure	outcome	nsnp	b_Wald ratio	se_Wald ratio	pval_Wald ratio	estimate_Wald ratio	correct_causal_direction	steiger_pval	Value_Power	F	R2
Whole grain cereal liking	snoring	1	-0.0612852	0.02595	0.0181932	0.94 (0.89-0.99)	TRUE	0.000435989	82.4847	31.4526	0.000199523
exposure	outcome	nsnp	b_Wald ratio	se_Wald ratio	pval_Wald ratio	estimate_Wald ratio	correct_causal_direction	steiger_pval	Value_Power	F	R2
Apple juice liking	snoring	1	-0.116004	0.0213334	5.39833e-08	0.89 (0.85-0.93)	TRUE	0.01585	100.851	38.9342	0.000244482
exposure	outcome	nsnp	b_Wald ratio	se_Wald ratio	pval_Wald ratio	estimate_Wald ratio	correct_causal_direction	steiger_pval	Value_Power	F	R2
Burger liking	snoring	1	0.0680314	0.0171593	7.34915e-05	1.07 (1.03-1.11)	TRUE	7.9897e-05	131.555	50.6574	0.000319638
exposure	outcome	nsnp	b_Wald ratio	se_Wald ratio	pval_Wald ratio	estimate_Wald ratio	correct_causal_direction	steiger_pval	Value_Power	F	R2
Cereal bar liking	snoring	1	-0.0495323	0.0232693	0.0332828	0.95 (0.91-1.00)	TRUE	0.000117025	90.7284	34.0664	0.000219704
exposure	outcome	nsnp	b_Wald ratio	se_Wald ratio	pval_Wald ratio	estimate_Wald ratio	correct_causal_direction	steiger_pval	Value_Power	F	R2
Croissant liking	snoring	1	-0.0531783	0.0236964	0.0248226	0.95 (0.91-0.99)	TRUE	0.00018243	87.8478	33.7382	0.000212652
exposure	outcome	nsnp	b_Wald ratio	se_Wald ratio	pval_Wald ratio	estimate_Wald ratio	correct_causal_direction	steiger_pval	Value_Power	F	R2
Fizzy drinks liking	snoring	1	-0.107926	0.0227735	2.14696e-06	0.90 (0.86-0.94)	TRUE	0.0090393	94.5616	36.3881	0.000229087
exposure	outcome	nsnp	b_Wald ratio	se_Wald ratio	pval_Wald ratio	estimate_Wald ratio	correct_causal_direction	steiger_pval	Value_Power	F	R2
Soy sauce liking	snoring	1	0.0490303	0.0240398	0.0413956	1.05 (1.00-1.10)	TRUE	3.57927e-05	98.5807	37.5786	0.000238926
exposure	outcome	nsnp	b_MR Egger	se_MR Egger	pval_MR Egger	estimate_MR Egger	b_Weighted median	se_Weighted median	pval_Weighted median	estimate_Weighted median	b_Inverse variance weighted	se_Inverse variance weighted	pval_Inverse variance weighted	estimate_Inverse variance weighted	b_Weighted mode	se_Weighted mode	pval_Weighted mode	estimate_Weighted mode	b_Simple mode	se_Simple mode	pval_Simple mode	estimate_Simple mode	correct_causal_direction	steiger_pval	Value_Power	F	R2	Q_Inverse variance weighted	Q_df_Inverse variance weighted	Q_pval_Inverse variance weighted	egger_intercept	se	pval
Adding butter to bread liking	daytimenapping	3	0.0746342	0.0295635	0.240101	1.08 (1.02-1.14)	0.0525398	0.0126707	3.37532e-05	1.05 (1.03-1.08)	0.0459957	0.0111826	3.90298e-05	1.05 (1.02-1.07)	0.0555708	0.013657	0.0554238	1.06 (1.03-1.09)	0.051704	0.0213992	0.136966	1.05 (1.01-1.10)	TRUE	5.41143e-23	569.674	66.6973	0.00125479	3.26719	2	0.195226	-0.00226312	0.00207227	0.471993
exposure	outcome	nsnp	b_MR Egger	se_MR Egger	pval_MR Egger	estimate_MR Egger	b_Weighted median	se_Weighted median	pval_Weighted median	estimate_Weighted median	b_Inverse variance weighted	se_Inverse variance weighted	pval_Inverse variance weighted	estimate_Inverse variance weighted	b_Weighted mode	se_Weighted mode	pval_Weighted mode	estimate_Weighted mode	b_Simple mode	se_Simple mode	pval_Simple mode	estimate_Simple mode	correct_causal_direction	steiger_pval	Value_Power	F	R2	Q_Inverse variance weighted	Q_df_Inverse variance weighted	Q_pval_Inverse variance weighted	egger_intercept	se	pval	outliers	global_test_p
Aniseed liking	daytimenapping	9	0.0270957	0.0338474	0.449718	1.03 (0.96-1.10)	0.0505074	0.0117794	1.80472e-05	1.05 (1.03-1.08)	0.0516649	0.0108614	1.96748e-06	1.05 (1.03-1.08)	0.058905	0.0216098	0.0260125	1.06 (1.02-1.11)	0.0416551	0.0228343	0.105566	1.04 (1.00-1.09)	TRUE	1.04204e-32	1016.19	37.8262	0.00223784	17.1372	8	0.0287113	0.00190416	0.00247681	0.467157	rs2798734, NA	0.002
exposure	outcome	nsnp	b_MR Egger	se_MR Egger	pval_MR Egger	estimate_MR Egger	b_Weighted median	se_Weighted median	pval_Weighted median	estimate_Weighted median	b_Inverse variance weighted	se_Inverse variance weighted	pval_Inverse variance weighted	estimate_Inverse variance weighted	b_Weighted mode	se_Weighted mode	pval_Weighted mode	estimate_Weighted mode	b_Simple mode	se_Simple mode	pval_Simple mode	estimate_Simple mode	correct_causal_direction	steiger_pval	Value_Power	F	R2	Q_Inverse variance weighted	Q_df_Inverse variance weighted	Q_pval_Inverse variance weighted	egger_intercept	se	pval	outliers	global_test_p
Black pepper liking	daytimenapping	7	-0.0361329	0.0952094	0.719893	0.96 (0.80-1.16)	-0.0561405	0.0148107	0.000150324	0.95 (0.92-0.97)	-0.0647018	0.0102947	3.27918e-10	0.94 (0.92-0.96)	-0.0465095	0.0218736	0.0776071	0.95 (0.91-1.00)	-0.039759	0.0241638	0.15099	0.96 (0.92-1.01)	TRUE	3.87371e-27	807.135	40.3354	0.00177782	12.509	6	0.0515297	-0.00139695	0.00458817	0.773036	rs13056300	0.001
exposure	outcome	nsnp	b_MR Egger	se_MR Egger	pval_MR Egger	estimate_MR Egger	b_Weighted median	se_Weighted median	pval_Weighted median	estimate_Weighted median	b_Inverse variance weighted	se_Inverse variance weighted	pval_Inverse variance weighted	estimate_Inverse variance weighted	b_Weighted mode	se_Weighted mode	pval_Weighted mode	estimate_Weighted mode	b_Simple mode	se_Simple mode	pval_Simple mode	estimate_Simple mode	correct_causal_direction	steiger_pval	Value_Power	F	R2	Q_Inverse variance weighted	Q_df_Inverse variance weighted	Q_pval_Inverse variance weighted	egger_intercept	se	pval	outliers	global_test_p
Chilli pepper liking	daytimenapping	11	-0.106203	0.0585717	0.103209	0.90 (0.80-1.01)	-0.038558	0.00910806	2.3019e-05	0.96 (0.95-0.98)	-0.0426137	0.00857419	6.69551e-07	0.96 (0.94-0.97)	-0.0407104	0.0131921	0.0115226	0.96 (0.94-0.99)	-0.0314494	0.0146141	0.0568732	0.97 (0.94-1.00)	TRUE	1.85527e-53	1509.82	47.5803	0.00332234	20.948	10	0.0214592	0.00423344	0.00385826	0.301024	rs224536, rs6799195	<0.001
exposure	outcome	nsnp	b_MR Egger	se_MR Egger	pval_MR Egger	estimate_MR Egger	b_Weighted median	se_Weighted median	pval_Weighted median	estimate_Weighted median	b_Inverse variance weighted	se_Inverse variance weighted	pval_Inverse variance weighted	estimate_Inverse variance weighted	b_Weighted mode	se_Weighted mode	pval_Weighted mode	estimate_Weighted mode	b_Simple mode	se_Simple mode	pval_Simple mode	estimate_Simple mode	correct_causal_direction	steiger_pval	Value_Power	F	R2	Q_Inverse variance weighted	Q_df_Inverse variance weighted	Q_pval_Inverse variance weighted	egger_intercept	se	pval	outliers	global_test_p
Cream liking	daytimenapping	5	-0.112255	0.074639	0.229633	0.89 (0.77-1.03)	0.0667007	0.0165239	5.42285e-05	1.07 (1.03-1.10)	0.0570248	0.0188571	0.0024941	1.06 (1.02-1.10)	0.0853844	0.0346926	0.069604	1.09 (1.02-1.17)	0.0862588	0.0293808	0.042563	1.09 (1.03-1.15)	TRUE	3.68169e-17	512.958	36.0347	0.00112979	11.3961	4	0.022455	0.0104353	0.0045299	0.104637		0.061
exposure	outcome	nsnp	b_MR Egger	se_MR Egger	pval_MR Egger	estimate_MR Egger	b_Weighted median	se_Weighted median	pval_Weighted median	estimate_Weighted median	b_Inverse variance weighted	se_Inverse variance weighted	pval_Inverse variance weighted	estimate_Inverse variance weighted	b_Weighted mode	se_Weighted mode	pval_Weighted mode	estimate_Weighted mode	b_Simple mode	se_Simple mode	pval_Simple mode	estimate_Simple mode	correct_causal_direction	steiger_pval	Value_Power	F	R2	Q_Inverse variance weighted	Q_df_Inverse variance weighted	Q_pval_Inverse variance weighted	egger_intercept	se	pval	outliers	global_test_p
Ice cream liking	daytimenapping	6	0.142771	0.0761509	0.134078	1.15 (0.99-1.34)	0.0528841	0.0148182	0.000358523	1.05 (1.02-1.09)	0.0500683	0.0185932	0.00708499	1.05 (1.01-1.09)	0.0654059	0.0186364	0.0171083	1.07 (1.03-1.11)	0.0684167	0.0270807	0.0527608	1.07 (1.02-1.13)	TRUE	2.11937e-36	983.632	57.6108	0.00216622	18.0596	5	0.00287264	-0.00518639	0.00414472	0.279004	rs1411350, rs75826611	<0.001
exposure	outcome	nsnp	b_MR Egger	se_MR Egger	pval_MR Egger	estimate_MR Egger	b_Weighted median	se_Weighted median	pval_Weighted median	estimate_Weighted median	b_Inverse variance weighted	se_Inverse variance weighted	pval_Inverse variance weighted	estimate_Inverse variance weighted	b_Weighted mode	se_Weighted mode	pval_Weighted mode	estimate_Weighted mode	b_Simple mode	se_Simple mode	pval_Simple mode	estimate_Simple mode	correct_causal_direction	steiger_pval	Value_Power	F	R2	Q_Inverse variance weighted	Q_df_Inverse variance weighted	Q_pval_Inverse variance weighted	egger_intercept	se	pval	outliers	global_test_p
Milk chocolate liking	daytimenapping	5	-0.0195806	0.0613745	0.770623	0.98 (0.87-1.11)	0.0344502	0.0128431	0.00730962	1.04 (1.01-1.06)	0.0399228	0.00999273	6.46451e-05	1.04 (1.02-1.06)	0.0330205	0.0155069	0.100276	1.03 (1.00-1.07)	0.0325884	0.0161149	0.113207	1.03 (1.00-1.07)	TRUE	8.06567e-28	666.883	46.8558	0.00146897	3.20561	4	0.524025	0.0035959	0.00365949	0.398249		0.623
exposure	outcome	nsnp	b_Inverse variance weighted	se_Inverse variance weighted	pval_Inverse variance weighted	estimate_Inverse variance weighted	correct_causal_direction	steiger_pval	Value_Power	F	R2
Savoury biscuit liking	daytimenapping	2	0.132298	0.025174	1.4777e-07	1.14 (1.09-1.20)	TRUE	4.31405e-05	179.169	31.3404	0.000393473
exposure	outcome	nsnp	b_Wald ratio	se_Wald ratio	pval_Wald ratio	estimate_Wald ratio	correct_causal_direction	steiger_pval	Value_Power	F	R2
Fizzy drinks liking	daytimenapping	1	0.0820586	0.0179592	4.89663e-06	1.09 (1.05-1.12)	TRUE	1.01492e-07	226.517	79.1209	0.000497985
exposure	outcome	nsnp	b_Inverse variance weighted	se_Inverse variance weighted	pval_Inverse variance weighted	estimate_Inverse variance weighted	correct_causal_direction	steiger_pval	Value_Power	F	R2
Honey liking	daytimenapping	2	-0.0899399	0.0244587	0.000235787	0.91 (0.87-0.96)	TRUE	1.77986e-05	180.35	31.5123	0.00039608
exposure	outcome	nsnp	b_Inverse variance weighted	se_Inverse variance weighted	pval_Inverse variance weighted	estimate_Inverse variance weighted	correct_causal_direction	steiger_pval	Value_Power	F	R2
Melon liking	daytimenapping	2	0.125777	0.0488266	0.00999533	1.13 (1.03-1.25)	TRUE	3.31063e-05	182.415	31.9452	0.00040064
exposure	outcome	nsnp	b_MR Egger	se_MR Egger	pval_MR Egger	estimate_MR Egger	b_Weighted median	se_Weighted median	pval_Weighted median	estimate_Weighted median	b_Inverse variance weighted	se_Inverse variance weighted	pval_Inverse variance weighted	estimate_Inverse variance weighted	b_Weighted mode	se_Weighted mode	pval_Weighted mode	estimate_Weighted mode	b_Simple mode	se_Simple mode	pval_Simple mode	estimate_Simple mode	correct_causal_direction	steiger_pval	Value_Power	F	R2	Q_Inverse variance weighted	Q_df_Inverse variance weighted	Q_pval_Inverse variance weighted	egger_intercept	se	pval	outliers	global_test_p
Beetroot liking	daytimesleepiness	6	-0.00342945	0.0591248	0.956528	1.00 (0.89-1.12)	0.0236665	0.0135823	0.0814295	1.02 (1.00-1.05)	0.0357222	0.00949889	0.000169457	1.04 (1.02-1.06)	0.014678	0.0212079	0.519694	1.01 (0.97-1.06)	0.01686	0.0224886	0.487181	1.02 (0.97-1.06)	TRUE	2.96506e-20	533.655	31.2598	0.00117687	10.9943	5	0.0514934	0.00235455	0.00344095	0.53139		0.093
exposure	outcome	nsnp	b_MR Egger	se_MR Egger	pval_MR Egger	estimate_MR Egger	b_Weighted median	se_Weighted median	pval_Weighted median	estimate_Weighted median	b_Inverse variance weighted	se_Inverse variance weighted	pval_Inverse variance weighted	estimate_Inverse variance weighted	b_Weighted mode	se_Weighted mode	pval_Weighted mode	estimate_Weighted mode	b_Simple mode	se_Simple mode	pval_Simple mode	estimate_Simple mode	correct_causal_direction	steiger_pval	Value_Power	F	R2	Q_Inverse variance weighted	Q_df_Inverse variance weighted	Q_pval_Inverse variance weighted	egger_intercept	se	pval	outliers	global_test_p
Black pepper liking	daytimesleepiness	8	-0.0417804	0.0543931	0.471556	0.96 (0.86-1.07)	-0.0294865	0.0107841	0.00625192	0.97 (0.95-0.99)	-0.0283632	0.00819156	0.00053519	0.97 (0.96-0.99)	-0.0290903	0.014271	0.0809019	0.97 (0.94-1.00)	-0.0290903	0.0153527	0.0999673	0.97 (0.94-1.00)	TRUE	8.18851e-40	916.63	40.1271	0.00202132	6.91403	7	0.437885	0.000647549	0.00259099	0.810983		0.481
exposure	outcome	nsnp	b_MR Egger	se_MR Egger	pval_MR Egger	estimate_MR Egger	b_Weighted median	se_Weighted median	pval_Weighted median	estimate_Weighted median	b_Inverse variance weighted	se_Inverse variance weighted	pval_Inverse variance weighted	estimate_Inverse variance weighted	b_Weighted mode	se_Weighted mode	pval_Weighted mode	estimate_Weighted mode	b_Simple mode	se_Simple mode	pval_Simple mode	estimate_Simple mode	correct_causal_direction	steiger_pval	Value_Power	F	R2	Q_Inverse variance weighted	Q_df_Inverse variance weighted	Q_pval_Inverse variance weighted	egger_intercept	se	pval	outliers	global_test_p
Blue cheese liking	daytimesleepiness	14	-0.000167523	0.0227334	0.994242	1.00 (0.96-1.05)	0.00704791	0.00575576	0.220765	1.01 (1.00-1.02)	0.00929482	0.0040393	0.0213862	1.01 (1.00-1.02)	0.00118026	0.00821928	0.888021	1.00 (0.99-1.02)	0.00612513	0.00965112	0.536663	1.01 (0.99-1.03)	TRUE	9.94315e-79	1731.92	42.9117	0.00381426	16.0249	13	0.24779	0.000713322	0.0016778	0.678249		0.259
exposure	outcome	nsnp	b_MR Egger	se_MR Egger	pval_MR Egger	estimate_MR Egger	b_Weighted median	se_Weighted median	pval_Weighted median	estimate_Weighted median	b_Inverse variance weighted	se_Inverse variance weighted	pval_Inverse variance weighted	estimate_Inverse variance weighted	b_Weighted mode	se_Weighted mode	pval_Weighted mode	estimate_Weighted mode	b_Simple mode	se_Simple mode	pval_Simple mode	estimate_Simple mode	correct_causal_direction	steiger_pval	Value_Power	F	R2	Q_Inverse variance weighted	Q_df_Inverse variance weighted	Q_pval_Inverse variance weighted	egger_intercept	se	pval	outliers	global_test_p
F-cheese liking (derived food-liking factor)	daytimesleepiness	13	-0.00921315	0.0251657	0.721234	0.99 (0.94-1.04)	0.0120128	0.00543692	0.0271407	1.01 (1.00-1.02)	0.0112362	0.00504421	0.0259116	1.01 (1.00-1.02)	0.00738821	0.00825514	0.388396	1.01 (0.99-1.02)	0.00912616	0.00933607	0.34761	1.01 (0.99-1.03)	TRUE	1.26265e-66	1558.87	41.4167	0.00343425	21.1176	12	0.048685	0.00177131	0.00213441	0.42425	rs3741194	0.002
exposure	outcome	nsnp	b_MR Egger	se_MR Egger	pval_MR Egger	estimate_MR Egger	b_Weighted median	se_Weighted median	pval_Weighted median	estimate_Weighted median	b_Inverse variance weighted	se_Inverse variance weighted	pval_Inverse variance weighted	estimate_Inverse variance weighted	b_Weighted mode	se_Weighted mode	pval_Weighted mode	estimate_Weighted mode	b_Simple mode	se_Simple mode	pval_Simple mode	estimate_Simple mode	correct_causal_direction	steiger_pval	Value_Power	F	R2	Q_Inverse variance weighted	Q_df_Inverse variance weighted	Q_pval_Inverse variance weighted	egger_intercept	se	pval	outliers	global_test_p
Diet fizzy drinks liking	daytimesleepiness	4	0.126239	0.0513349	0.133128	1.13 (1.03-1.25)	0.0398512	0.0126139	0.00158138	1.04 (1.02-1.07)	0.0439973	0.0188892	0.019847	1.04 (1.01-1.08)	0.0526711	0.028536	0.162103	1.05 (1.00-1.11)	0.0587573	0.0287093	0.133195	1.06 (1.00-1.12)	TRUE	1.15039e-13	420.889	36.4342	0.000927951	12.2661	3	0.00652516	-0.00552892	0.00330202	0.236031		0.058
exposure	outcome	nsnp	b_MR Egger	se_MR Egger	pval_MR Egger	estimate_MR Egger	b_Weighted median	se_Weighted median	pval_Weighted median	estimate_Weighted median	b_Inverse variance weighted	se_Inverse variance weighted	pval_Inverse variance weighted	estimate_Inverse variance weighted	b_Weighted mode	se_Weighted mode	pval_Weighted mode	estimate_Weighted mode	b_Simple mode	se_Simple mode	pval_Simple mode	estimate_Simple mode	correct_causal_direction	steiger_pval	Value_Power	F	R2	Q_Inverse variance weighted	Q_df_Inverse variance weighted	Q_pval_Inverse variance weighted	egger_intercept	se	pval
F-fatty/dairy food liking (derived food-liking factor)	daytimesleepiness	3	0.0780885	0.0642476	0.438288	1.08 (0.95-1.23)	0.0621204	0.0117578	1.26869e-07	1.06 (1.04-1.09)	0.0587309	0.00762412	1.32585e-14	1.06 (1.04-1.08)	0.0621905	0.013159	0.0419724	1.06 (1.04-1.09)	0.0621905	0.0125234	0.0382397	1.06 (1.04-1.09)	TRUE	1.53273e-06	295.198	34.5486	0.000650355	0.473503	2	0.789187	-0.00162209	0.00534567	0.812446
exposure	outcome	nsnp	b_MR Egger	se_MR Egger	pval_MR Egger	estimate_MR Egger	b_Weighted median	se_Weighted median	pval_Weighted median	estimate_Weighted median	b_Inverse variance weighted	se_Inverse variance weighted	pval_Inverse variance weighted	estimate_Inverse variance weighted	b_Weighted mode	se_Weighted mode	pval_Weighted mode	estimate_Weighted mode	b_Simple mode	se_Simple mode	pval_Simple mode	estimate_Simple mode	correct_causal_direction	steiger_pval	Value_Power	F	R2	Q_Inverse variance weighted	Q_df_Inverse variance weighted	Q_pval_Inverse variance weighted	egger_intercept	se	pval	outliers	global_test_p
F-fatty/salty food liking (derived food-liking factor)	daytimesleepiness	13	0.254775	0.152371	0.122682	1.29 (0.96-1.74)	0.0568788	0.0210998	0.00702398	1.06 (1.02-1.10)	0.056334	0.0182037	0.00197052	1.06 (1.02-1.10)	0.0598974	0.0423688	0.18286	1.06 (0.98-1.15)	0.0672485	0.0427828	0.141965	1.07 (0.98-1.16)	TRUE	1.19285e-57	1454.4	38.6187	0.00320469	23.8766	12	0.0211414	-0.0047959	0.00365761	0.216497	NA	0.026
exposure	outcome	nsnp	b_MR Egger	se_MR Egger	pval_MR Egger	estimate_MR Egger	b_Weighted median	se_Weighted median	pval_Weighted median	estimate_Weighted median	b_Inverse variance weighted	se_Inverse variance weighted	pval_Inverse variance weighted	estimate_Inverse variance weighted	b_Weighted mode	se_Weighted mode	pval_Weighted mode	estimate_Weighted mode	b_Simple mode	se_Simple mode	pval_Simple mode	estimate_Simple mode	correct_causal_direction	steiger_pval	Value_Power	F	R2	Q_Inverse variance weighted	Q_df_Inverse variance weighted	Q_pval_Inverse variance weighted	egger_intercept	se	pval	outliers	global_test_p
Goat cheese liking	daytimesleepiness	7	-0.0428963	0.0444655	0.378997	0.96 (0.88-1.05)	0.0154148	0.00888577	0.0827808	1.02 (1.00-1.03)	0.0179173	0.00636674	0.00488979	1.02 (1.01-1.03)	0.0160012	0.0106335	0.18308	1.02 (1.00-1.04)	0.0168131	0.0112716	0.186393	1.02 (0.99-1.04)	TRUE	1.03461e-36	859.226	40.8516	0.00189483	7.96466	6	0.240704	0.00416845	0.00301168	0.224924		0.287
exposure	outcome	nsnp	b_MR Egger	se_MR Egger	pval_MR Egger	estimate_MR Egger	b_Weighted median	se_Weighted median	pval_Weighted median	estimate_Weighted median	b_Inverse variance weighted	se_Inverse variance weighted	pval_Inverse variance weighted	estimate_Inverse variance weighted	b_Weighted mode	se_Weighted mode	pval_Weighted mode	estimate_Weighted mode	b_Simple mode	se_Simple mode	pval_Simple mode	estimate_Simple mode	correct_causal_direction	steiger_pval	Value_Power	F	R2	Q_Inverse variance weighted	Q_df_Inverse variance weighted	Q_pval_Inverse variance weighted	egger_intercept	se	pval	outliers	global_test_p
F-meat liking (derived food-liking factor)	daytimesleepiness	7	-0.0018398	0.0196905	0.929186	1.00 (0.96-1.04)	0.0133245	0.0067443	0.0481923	1.01 (1.00-1.03)	0.0215366	0.0074957	0.00406339	1.02 (1.01-1.04)	0.0120304	0.00686415	0.130212	1.01 (1.00-1.03)	0.0143235	0.00874815	0.15268	1.01 (1.00-1.03)	TRUE	4.72703e-32	827.153	41.3199	0.00182415	13.2293	6	0.0395354	0.00253631	0.00199121	0.258747		0.092
exposure	outcome	nsnp	b_MR Egger	se_MR Egger	pval_MR Egger	estimate_MR Egger	b_Weighted median	se_Weighted median	pval_Weighted median	estimate_Weighted median	b_Inverse variance weighted	se_Inverse variance weighted	pval_Inverse variance weighted	estimate_Inverse variance weighted	b_Weighted mode	se_Weighted mode	pval_Weighted mode	estimate_Weighted mode	b_Simple mode	se_Simple mode	pval_Simple mode	estimate_Simple mode	correct_causal_direction	steiger_pval	Value_Power	F	R2	Q_Inverse variance weighted	Q_df_Inverse variance weighted	Q_pval_Inverse variance weighted	egger_intercept	se	pval	outliers	global_test_p
Pork chop liking	daytimesleepiness	5	0.00934825	0.0581812	0.882559	1.01 (0.90-1.13)	0.0167228	0.0109203	0.125685	1.02 (1.00-1.04)	0.0230161	0.00848091	0.00665019	1.02 (1.01-1.04)	0.0168921	0.0119832	0.231446	1.02 (0.99-1.04)	0.0176953	0.0144333	0.287438	1.02 (0.99-1.05)	TRUE	4.11843e-24	575.946	40.259	0.00127019	9.36446	4	0.0526081	0.000836578	0.00344337	0.823706	rs9747449	0.027
exposure	outcome	nsnp	b_MR Egger	se_MR Egger	pval_MR Egger	estimate_MR Egger	b_Weighted median	se_Weighted median	pval_Weighted median	estimate_Weighted median	b_Inverse variance weighted	se_Inverse variance weighted	pval_Inverse variance weighted	estimate_Inverse variance weighted	b_Weighted mode	se_Weighted mode	pval_Weighted mode	estimate_Weighted mode	b_Simple mode	se_Simple mode	pval_Simple mode	estimate_Simple mode	correct_causal_direction	steiger_pval	Value_Power	F	R2	Q_Inverse variance weighted	Q_df_Inverse variance weighted	Q_pval_Inverse variance weighted	egger_intercept	se	pval	outliers	global_test_p
Red meat liking	daytimesleepiness	4	-0.0157299	0.0331588	0.681977	0.98 (0.92-1.05)	0.0410212	0.0126406	0.0011737	1.04 (1.02-1.07)	0.0353238	0.00949086	0.000197751	1.04 (1.02-1.06)	0.0449515	0.0152223	0.0598797	1.05 (1.02-1.08)	0.0453189	0.0193351	0.100866	1.05 (1.01-1.09)	TRUE	7.47368e-21	506.586	44.3142	0.00111713	2.97451	3	0.395572	0.00313384	0.00195024	0.249319		0.445
exposure	outcome	nsnp	b_MR Egger	se_MR Egger	pval_MR Egger	estimate_MR Egger	b_Weighted median	se_Weighted median	pval_Weighted median	estimate_Weighted median	b_Inverse variance weighted	se_Inverse variance weighted	pval_Inverse variance weighted	estimate_Inverse variance weighted	b_Weighted mode	se_Weighted mode	pval_Weighted mode	estimate_Weighted mode	b_Simple mode	se_Simple mode	pval_Simple mode	estimate_Simple mode	correct_causal_direction	steiger_pval	Value_Power	F	R2	Q_Inverse variance weighted	Q_df_Inverse variance weighted	Q_pval_Inverse variance weighted	egger_intercept	se	pval	outliers	global_test_p
F-savour/caloric food liking (derived food-liking factor)	daytimesleepiness	9	-0.00328073	0.0157088	0.840515	1.00 (0.97-1.03)	0.00902201	0.00592606	0.127902	1.01 (1.00-1.02)	0.0107268	0.00437328	0.0141747	1.01 (1.00-1.02)	0.00932867	0.00764889	0.257346	1.01 (0.99-1.02)	0.0105682	0.00847644	0.247745	1.01 (0.99-1.03)	TRUE	1.15312e-55	1192.9	46.3795	0.00262959	7.48027	8	0.485808	0.00121378	0.00130738	0.384093		0.541
exposure	outcome	nsnp	b_MR Egger	se_MR Egger	pval_MR Egger	estimate_MR Egger	b_Weighted median	se_Weighted median	pval_Weighted median	estimate_Weighted median	b_Inverse variance weighted	se_Inverse variance weighted	pval_Inverse variance weighted	estimate_Inverse variance weighted	b_Weighted mode	se_Weighted mode	pval_Weighted mode	estimate_Weighted mode	b_Simple mode	se_Simple mode	pval_Simple mode	estimate_Simple mode	correct_causal_direction	steiger_pval	Value_Power	F	R2	Q_Inverse variance weighted	Q_df_Inverse variance weighted	Q_pval_Inverse variance weighted	egger_intercept	se	pval	outliers	global_test_p
F-strong vegetable liking (derived food-liking factor)	daytimesleepiness	18	-0.0298928	0.0342985	0.396344	0.97 (0.91-1.04)	0.00494365	0.00658537	0.452832	1.00 (0.99-1.02)	0.00653765	0.0060956	0.283486	1.01 (0.99-1.02)	0.0104101	0.0130232	0.435114	1.01 (0.98-1.04)	0.015833	0.0147206	0.297151	1.02 (0.99-1.05)	TRUE	5.32724e-82	2019.29	36.3921	0.00444471	36.0556	17	0.00450878	0.00245745	0.00227716	0.296511	rs77528088	<0.001
exposure	outcome	nsnp	b_MR Egger	se_MR Egger	pval_MR Egger	estimate_MR Egger	b_Weighted median	se_Weighted median	pval_Weighted median	estimate_Weighted median	b_Inverse variance weighted	se_Inverse variance weighted	pval_Inverse variance weighted	estimate_Inverse variance weighted	b_Weighted mode	se_Weighted mode	pval_Weighted mode	estimate_Weighted mode	b_Simple mode	se_Simple mode	pval_Simple mode	estimate_Simple mode	correct_causal_direction	steiger_pval	Value_Power	F	R2	Q_Inverse variance weighted	Q_df_Inverse variance weighted	Q_pval_Inverse variance weighted	egger_intercept	se	pval
White bread liking	daytimesleepiness	3	-1.13169	0.772545	0.381325	0.32 (0.07-1.47)	0.0290128	0.0171918	0.0914892	1.03 (1.00-1.06)	0.0342628	0.0125999	0.00654229	1.03 (1.01-1.06)	0.0237484	0.0217918	0.389611	1.02 (0.98-1.07)	0.0256457	0.0212755	0.351312	1.03 (0.98-1.07)	TRUE	7.38099e-12	276.381	32.3713	0.000608783	2.71307	2	0.257552	0.0561303	0.0371862	0.372493
exposure	outcome	nsnp	b_Wald ratio	se_Wald ratio	pval_Wald ratio	estimate_Wald ratio	correct_causal_direction	steiger_pval	Value_Power	F	R2
Bell pepper liking	daytimesleepiness	1	-0.0549492	0.0218378	0.0118614	0.95 (0.91-0.99)	TRUE	0.000137755	107.266	33.4401	0.00023501
exposure	outcome	nsnp	b_Inverse variance weighted	se_Inverse variance weighted	pval_Inverse variance weighted	estimate_Inverse variance weighted	correct_causal_direction	steiger_pval	Value_Power	F	R2
Savoury biscuit liking	daytimesleepiness	2	0.0659426	0.0245724	0.00728336	1.07 (1.02-1.12)	TRUE	2.94996e-07	178.948	31.3404	0.000393473
exposure	outcome	nsnp	b_MR Egger	se_MR Egger	pval_MR Egger	estimate_MR Egger	b_Weighted median	se_Weighted median	pval_Weighted median	estimate_Weighted median	b_Inverse variance weighted	se_Inverse variance weighted	pval_Inverse variance weighted	estimate_Inverse variance weighted	b_Weighted mode	se_Weighted mode	pval_Weighted mode	estimate_Weighted mode	b_Simple mode	se_Simple mode	pval_Simple mode	estimate_Simple mode	correct_causal_direction	steiger_pval	Value_Power	F	R2	Q_Inverse variance weighted	Q_df_Inverse variance weighted	Q_pval_Inverse variance weighted	egger_intercept	se	pval	outliers	global_test_p
Asparagus liking	insomina	6	-0.0559415	0.0649434	0.437599	0.95 (0.83-1.07)	-0.0336942	0.0156526	0.0313484	0.97 (0.94-1.00)	-0.0332263	0.0125565	0.0081413	0.97 (0.94-0.99)	-0.0213274	0.021573	0.36825	0.98 (0.94-1.02)	-0.0211613	0.0218135	0.37655	0.98 (0.94-1.02)	TRUE	2.93207e-28	607.916	34.7404	0.00133686	1.04261	5	0.959056	0.00123104	0.00345318	0.739479		0.966
exposure	outcome	nsnp	b_MR Egger	se_MR Egger	pval_MR Egger	estimate_MR Egger	b_Weighted median	se_Weighted median	pval_Weighted median	estimate_Weighted median	b_Inverse variance weighted	se_Inverse variance weighted	pval_Inverse variance weighted	estimate_Inverse variance weighted	b_Weighted mode	se_Weighted mode	pval_Weighted mode	estimate_Weighted mode	b_Simple mode	se_Simple mode	pval_Simple mode	estimate_Simple mode	correct_causal_direction	steiger_pval	Value_Power	F	R2	Q_Inverse variance weighted	Q_df_Inverse variance weighted	Q_pval_Inverse variance weighted	egger_intercept	se	pval	outliers	global_test_p
Cabbage liking	insomina	5	0.0224921	0.13155	0.875123	1.02 (0.79-1.32)	0.0752766	0.0228562	0.000989522	1.08 (1.03-1.13)	0.0838837	0.0158356	1.17617e-07	1.09 (1.05-1.12)	0.0785042	0.0301338	0.0597212	1.08 (1.02-1.15)	0.0808807	0.0324611	0.0673673	1.08 (1.02-1.16)	TRUE	5.64751e-17	502.956	35.2899	0.00110592	7.80832	4	0.0988576	0.00279442	0.00588193	0.667172		0.203
exposure	outcome	nsnp	b_MR Egger	se_MR Egger	pval_MR Egger	estimate_MR Egger	b_Weighted median	se_Weighted median	pval_Weighted median	estimate_Weighted median	b_Inverse variance weighted	se_Inverse variance weighted	pval_Inverse variance weighted	estimate_Inverse variance weighted	b_Weighted mode	se_Weighted mode	pval_Weighted mode	estimate_Weighted mode	b_Simple mode	se_Simple mode	pval_Simple mode	estimate_Simple mode	correct_causal_direction	steiger_pval	Value_Power	F	R2	Q_Inverse variance weighted	Q_df_Inverse variance weighted	Q_pval_Inverse variance weighted	egger_intercept	se	pval	outliers	global_test_p
Capers liking	insomina	9	0.0203433	0.0267705	0.472118	1.02 (0.97-1.08)	-0.00694047	0.0095509	0.46742	0.99 (0.97-1.01)	-0.00926906	0.00715852	0.195379	0.99 (0.98-1.00)	-0.00679996	0.0137419	0.634019	0.99 (0.97-1.02)	-0.00663564	0.0139111	0.646119	0.99 (0.97-1.02)	TRUE	1.04385e-60	1325.3	45.6092	0.00291245	5.16454	8	0.739854	-0.00217104	0.00189122	0.288699	rs3132685, rs62244860	0.021
exposure	outcome	nsnp	b_MR Egger	se_MR Egger	pval_MR Egger	estimate_MR Egger	b_Weighted median	se_Weighted median	pval_Weighted median	estimate_Weighted median	b_Inverse variance weighted	se_Inverse variance weighted	pval_Inverse variance weighted	estimate_Inverse variance weighted	b_Weighted mode	se_Weighted mode	pval_Weighted mode	estimate_Weighted mode	b_Simple mode	se_Simple mode	pval_Simple mode	estimate_Simple mode	correct_causal_direction	steiger_pval	Value_Power	F	R2	Q_Inverse variance weighted	Q_df_Inverse variance weighted	Q_pval_Inverse variance weighted	egger_intercept	se	pval	outliers	global_test_p
Corn flake liking	insomina	5	0.228325	0.0852422	0.0751421	1.26 (1.06-1.48)	0.0530405	0.0181343	0.00344603	1.05 (1.02-1.09)	0.0467366	0.012918	0.000296944	1.05 (1.02-1.07)	0.0550419	0.0287074	0.127662	1.06 (1.00-1.12)	0.0550419	0.0260308	0.101973	1.06 (1.00-1.11)	TRUE	3.47709e-21	532.327	37.3146	0.00117055	7.34809	4	0.118597	-0.00983366	0.00456286	0.120123		0.188
exposure	outcome	nsnp	b_MR Egger	se_MR Egger	pval_MR Egger	estimate_MR Egger	b_Weighted median	se_Weighted median	pval_Weighted median	estimate_Weighted median	b_Inverse variance weighted	se_Inverse variance weighted	pval_Inverse variance weighted	estimate_Inverse variance weighted	b_Weighted mode	se_Weighted mode	pval_Weighted mode	estimate_Weighted mode	b_Simple mode	se_Simple mode	pval_Simple mode	estimate_Simple mode	correct_causal_direction	steiger_pval	Value_Power	F	R2	Q_Inverse variance weighted	Q_df_Inverse variance weighted	Q_pval_Inverse variance weighted	egger_intercept	se	pval
Fried chicken liking	insomina	3	0.10692	0.179259	0.657619	1.11 (0.78-1.58)	0.0856011	0.0195717	1.2215e-05	1.09 (1.05-1.13)	0.0713192	0.0338827	0.0353011	1.07 (1.00-1.15)	0.0878746	0.0183365	0.0408897	1.09 (1.05-1.13)	0.0859848	0.0217187	0.0582787	1.09 (1.04-1.14)	TRUE	2.75309e-13	400.14	46.101	0.000879594	9.67183	2	0.00793942	-0.00254114	0.0123488	0.8708
exposure	outcome	nsnp	b_MR Egger	se_MR Egger	pval_MR Egger	estimate_MR Egger	b_Weighted median	se_Weighted median	pval_Weighted median	estimate_Weighted median	b_Inverse variance weighted	se_Inverse variance weighted	pval_Inverse variance weighted	estimate_Inverse variance weighted	b_Weighted mode	se_Weighted mode	pval_Weighted mode	estimate_Weighted mode	b_Simple mode	se_Simple mode	pval_Simple mode	estimate_Simple mode	correct_causal_direction	steiger_pval	Value_Power	F	R2	Q_Inverse variance weighted	Q_df_Inverse variance weighted	Q_pval_Inverse variance weighted	egger_intercept	se	pval	outliers	global_test_p
F-glutamate liking (derived food-liking factor)	insomina	7	-0.0310622	0.0270964	0.303527	0.97 (0.92-1.02)	0.00847845	0.00834159	0.309436	1.01 (0.99-1.03)	0.0180867	0.00531657	0.000669075	1.02 (1.01-1.03)	0.0027306	0.0103215	0.800205	1.00 (0.98-1.02)	0.0338285	0.0160505	0.0796334	1.03 (1.00-1.07)	TRUE	1.13799e-39	935.698	46.8882	0.00205738	10.7434	6	0.0966391	0.00514754	0.00276765	0.121987	rs6135558, rs6808550	0.001
exposure	outcome	nsnp	b_MR Egger	se_MR Egger	pval_MR Egger	estimate_MR Egger	b_Weighted median	se_Weighted median	pval_Weighted median	estimate_Weighted median	b_Inverse variance weighted	se_Inverse variance weighted	pval_Inverse variance weighted	estimate_Inverse variance weighted	b_Weighted mode	se_Weighted mode	pval_Weighted mode	estimate_Weighted mode	b_Simple mode	se_Simple mode	pval_Simple mode	estimate_Simple mode	correct_causal_direction	steiger_pval	Value_Power	F	R2	Q_Inverse variance weighted	Q_df_Inverse variance weighted	Q_pval_Inverse variance weighted	egger_intercept	se	pval	outliers	global_test_p
Green olives liking	insomina	21	-0.0383365	0.0476076	0.430632	0.96 (0.88-1.06)	-0.0231373	0.00741235	0.00179962	0.98 (0.96-0.99)	-0.0198419	0.00614223	0.00123614	0.98 (0.97-0.99)	-0.0360598	0.0159268	0.0348388	0.96 (0.93-1.00)	-0.0360598	0.0162214	0.037908	0.96 (0.93-1.00)	TRUE	2.23864e-87	2136.47	34.9961	0.00468803	32.9484	20	0.0341835	0.00130103	0.0033198	0.699493	rs3130048, rs9645949	<0.001
exposure	outcome	nsnp	b_MR Egger	se_MR Egger	pval_MR Egger	estimate_MR Egger	b_Weighted median	se_Weighted median	pval_Weighted median	estimate_Weighted median	b_Inverse variance weighted	se_Inverse variance weighted	pval_Inverse variance weighted	estimate_Inverse variance weighted	b_Weighted mode	se_Weighted mode	pval_Weighted mode	estimate_Weighted mode	b_Simple mode	se_Simple mode	pval_Simple mode	estimate_Simple mode	correct_causal_direction	steiger_pval	Value_Power	F	R2	Q_Inverse variance weighted	Q_df_Inverse variance weighted	Q_pval_Inverse variance weighted	egger_intercept	se	pval
Hard cheese liking	insomina	3	-0.070198	0.0760169	0.525322	0.93 (0.80-1.08)	0.0821003	0.030516	0.00713666	1.09 (1.02-1.15)	0.0724339	0.0226644	0.00139384	1.08 (1.03-1.12)	0.10116	0.0420997	0.138184	1.11 (1.02-1.20)	0.102752	0.0454162	0.152033	1.11 (1.01-1.21)	TRUE	1.13639e-10	270.247	31.5316	0.000593514	3.95351	2	0.138518	0.0062614	0.00318529	0.299592
exposure	outcome	nsnp	b_MR Egger	se_MR Egger	pval_MR Egger	estimate_MR Egger	b_Weighted median	se_Weighted median	pval_Weighted median	estimate_Weighted median	b_Inverse variance weighted	se_Inverse variance weighted	pval_Inverse variance weighted	estimate_Inverse variance weighted	b_Weighted mode	se_Weighted mode	pval_Weighted mode	estimate_Weighted mode	b_Simple mode	se_Simple mode	pval_Simple mode	estimate_Simple mode	correct_causal_direction	steiger_pval	Value_Power	F	R2	Q_Inverse variance weighted	Q_df_Inverse variance weighted	Q_pval_Inverse variance weighted	egger_intercept	se	pval	outliers	global_test_p
F-meat liking (derived food-liking factor)	insomina	7	0.0721925	0.0187175	0.0119167	1.07 (1.04-1.12)	0.0159187	0.0106679	0.135645	1.02 (1.00-1.04)	0.0214228	0.0098289	0.0292895	1.02 (1.00-1.04)	0.00546841	0.027348	0.84812	1.01 (0.95-1.06)	0.00624537	0.0153132	0.697543	1.01 (0.98-1.04)	TRUE	2.23172e-34	829.544	41.3199	0.00182415	12.6065	6	0.0497279	-0.00550766	0.0018926	0.0333957		0.069
exposure	outcome	nsnp	b_MR Egger	se_MR Egger	pval_MR Egger	estimate_MR Egger	b_Weighted median	se_Weighted median	pval_Weighted median	estimate_Weighted median	b_Inverse variance weighted	se_Inverse variance weighted	pval_Inverse variance weighted	estimate_Inverse variance weighted	b_Weighted mode	se_Weighted mode	pval_Weighted mode	estimate_Weighted mode	b_Simple mode	se_Simple mode	pval_Simple mode	estimate_Simple mode	correct_causal_direction	steiger_pval	Value_Power	F	R2	Q_Inverse variance weighted	Q_df_Inverse variance weighted	Q_pval_Inverse variance weighted	egger_intercept	se	pval	outliers	global_test_p
Porridge liking	insomina	7	0.0152658	0.0494507	0.769992	1.02 (0.92-1.12)	0.0264703	0.0120628	0.0282087	1.03 (1.00-1.05)	0.030878	0.0139664	0.0270442	1.03 (1.00-1.06)	0.0239447	0.0131089	0.117541	1.02 (1.00-1.05)	0.0373366	0.0182974	0.0873785	1.04 (1.00-1.08)	TRUE	9.63759e-44	1047.58	52.3806	0.00230309	14.4816	6	0.0246957	0.00100135	0.00301954	0.753623		0.081
exposure	outcome	nsnp	b_MR Egger	se_MR Egger	pval_MR Egger	estimate_MR Egger	b_Weighted median	se_Weighted median	pval_Weighted median	estimate_Weighted median	b_Inverse variance weighted	se_Inverse variance weighted	pval_Inverse variance weighted	estimate_Inverse variance weighted	b_Weighted mode	se_Weighted mode	pval_Weighted mode	estimate_Weighted mode	b_Simple mode	se_Simple mode	pval_Simple mode	estimate_Simple mode	correct_causal_direction	steiger_pval	Value_Power	F	R2	Q_Inverse variance weighted	Q_df_Inverse variance weighted	Q_pval_Inverse variance weighted	egger_intercept	se	pval
Sausages liking	insomina	3	0.0934417	0.0440408	0.280393	1.10 (1.01-1.20)	0.0698176	0.0175071	6.66428e-05	1.07 (1.04-1.11)	0.0712511	0.0140504	3.95535e-07	1.07 (1.04-1.10)	0.0808849	0.0198579	0.0553199	1.08 (1.04-1.13)	0.0574325	0.0231508	0.131246	1.06 (1.01-1.11)	TRUE	2.29382e-14	409.026	47.5526	0.000899157	1.35451	2	0.508009	-0.0020959	0.00393006	0.6881
exposure	outcome	nsnp	b_MR Egger	se_MR Egger	pval_MR Egger	estimate_MR Egger	b_Weighted median	se_Weighted median	pval_Weighted median	estimate_Weighted median	b_Inverse variance weighted	se_Inverse variance weighted	pval_Inverse variance weighted	estimate_Inverse variance weighted	b_Weighted mode	se_Weighted mode	pval_Weighted mode	estimate_Weighted mode	b_Simple mode	se_Simple mode	pval_Simple mode	estimate_Simple mode	correct_causal_direction	steiger_pval	Value_Power	F	R2	Q_Inverse variance weighted	Q_df_Inverse variance weighted	Q_pval_Inverse variance weighted	egger_intercept	se	pval	outliers	global_test_p
F-strong vegetable liking (derived food-liking factor)	insomina	19	-0.0843634	0.0490836	0.103812	0.92 (0.83-1.01)	-0.0123489	0.00874286	0.157815	0.99 (0.97-1.00)	-0.0219291	0.0089611	0.0143996	0.98 (0.96-1.00)	-0.00487913	0.0184106	0.794007	1.00 (0.96-1.03)	-0.00677402	0.0200379	0.739229	0.99 (0.95-1.03)	TRUE	7.57213e-82	2197.09	37.392	0.00482049	49.6176	18	8.62146e-05	0.00426402	0.00329793	0.213328	NA	<0.001
exposure	outcome	nsnp	b_Inverse variance weighted	se_Inverse variance weighted	pval_Inverse variance weighted	estimate_Inverse variance weighted	correct_causal_direction	steiger_pval	Value_Power	F	R2
F-whole food liking (derived food-liking factor)	insomina	2	-0.034644	0.0111458	0.00188199	0.97 (0.95-0.99)	TRUE	1.7084e-07	181.266	31.388	0.000397448
exposure	outcome	nsnp	b_Wald ratio	se_Wald ratio	pval_Wald ratio	estimate_Wald ratio	correct_causal_direction	steiger_pval	Value_Power	F	R2
Melon liking	insomina	1	0.171883	0.0418073	3.93389e-05	1.19 (1.09-1.29)	TRUE	0.00819957	87.3903	30.3807	0.000190511
exposure	outcome	nsnp	b_Inverse variance weighted	se_Inverse variance weighted	pval_Inverse variance weighted	estimate_Inverse variance weighted	correct_causal_direction	steiger_pval	Value_Power	F	R2
Potatoes liking	insomina	2	0.159967	0.0325798	9.10681e-07	1.17 (1.10-1.25)	TRUE	1.05732e-05	186.775	32.6872	0.000409588
exposure	outcome	nsnp	b_Wald ratio	se_Wald ratio	pval_Wald ratio	estimate_Wald ratio	correct_causal_direction	steiger_pval	Value_Power	F	R2
Roast chicken liking	insomina	1	0.145204	0.0323936	7.37789e-06	1.16 (1.09-1.23)	TRUE	0.00409343	103.47	35.8356	0.000225964

## Sheet: TableS7b
TableS7b. FDR Correction Results for Mendelian Randomization Main Analyses
Results by 24-hour sleep duration
exposure	outcome	method	nsnp	b	se	pval	FDR.P
Pears liking	24-hour sleep duration	Inverse variance weighted	4	0.146563	0.0312252	2.68e-06	0.0003885
Pork chop liking	24-hour sleep duration	Inverse variance weighted	7	0.0823936	0.0179521	4.44e-06	0.0003885
Savoury biscuit liking	24-hour sleep duration	Inverse variance weighted	2	0.185227	0.0469588	8e-05	0.00389813
Melon liking	24-hour sleep duration	Wald ratio	1	-0.268266	0.0684603	8.91e-05	0.00389813
F-whole food liking (derived food-liking factor)	24-hour sleep duration	Inverse variance weighted	2	0.0681956	0.0182382	0.000184637	0.00646229
Red meat liking	24-hour sleep duration	Inverse variance weighted	5	0.0698906	0.0193024	0.000293665	0.00856523
Cabbage liking	24-hour sleep duration	Inverse variance weighted	4	-0.0975426	0.02874	0.000688877	0.0172219
Roast chicken liking	24-hour sleep duration	Wald ratio	1	0.175121	0.0529594	0.000943987	0.0206497
Grapefruit liking	24-hour sleep duration	Inverse variance weighted	5	-0.107841	0.033013	0.00108844	0.0211641
Cereal bar liking	24-hour sleep duration	Wald ratio	1	-0.125643	0.0504478	0.012754	0.223194
F-salty food liking (derived food-liking factor)	24-hour sleep duration	Inverse variance weighted	5	-0.0334438	0.0139	0.0161267	0.256561
Chicken liking	24-hour sleep duration	Inverse variance weighted	2	0.120021	0.051793	0.0204867	0.276551
F-seafood liking (derived food-liking factor)	24-hour sleep duration	Inverse variance weighted	27	-0.0186821	0.00815668	0.0219979	0.276551
Fruit liking	24-hour sleep duration	Inverse variance weighted	9	0.127225	0.0555999	0.0221241	0.276551
BBQ/grilled meat liking	24-hour sleep duration	Inverse variance weighted	3	0.0709267	0.0320379	0.0268398	0.313131
Croissant liking	24-hour sleep duration	Wald ratio	1	0.111151	0.0513706	0.0304875	0.333457
Globe artichoke liking	24-hour sleep duration	Inverse variance weighted	6	0.0643661	0.0302534	0.0333734	0.341684
Soft cheese liking	24-hour sleep duration	Wald ratio	1	0.115696	0.0549184	0.0351446	0.341684
Brussel sprout liking	24-hour sleep duration	Inverse variance weighted	2	-0.0694471	0.0339873	0.0410201	0.377816
Whiskey liking	24-hour sleep duration	Inverse variance weighted	5	-0.068019	0.0341345	0.0462972	0.4051
Orange juice liking	24-hour sleep duration	Inverse variance weighted	2	-0.0960257	0.0495486	0.0526219	0.438515
Adding butter to bread liking	24-hour sleep duration	Inverse variance weighted	3	0.0560637	0.0301388	0.0628595	0.488379
Fried fish liking	24-hour sleep duration	Inverse variance weighted	4	0.0608482	0.0328753	0.0641869	0.488379
Tinned tuna liking	24-hour sleep duration	Inverse variance weighted	2	0.089648	0.0503187	0.0748141	0.545519
F-savoury food liking (derived food-liking factor)	24-hour sleep duration	Inverse variance weighted	18	-0.0183173	0.0108184	0.0904262	0.632465
F-cooking vegetables liking (derived food-liking factor)	24-hour sleep duration	Inverse variance weighted	12	-0.0299194	0.017864	0.0939663	0.632465
F-fruit liking (derived food-liking factor)	24-hour sleep duration	Inverse variance weighted	10	0.0231559	0.0141162	0.100926	0.654147
F-acquired taste liking (derived food-liking factor)	24-hour sleep duration	Inverse variance weighted	27	-0.0252271	0.015772	0.109712	0.680431
Shellfish liking	24-hour sleep duration	Inverse variance weighted	31	-0.0135527	0.00857989	0.114201	0.680431
Ham liking	24-hour sleep duration	Inverse variance weighted	10	0.0361218	0.023022	0.116645	0.680431
Hard cheese liking	24-hour sleep duration	Inverse variance weighted	3	-0.0730025	0.0477127	0.126006	0.695427
F-vegetarian liking (derived food-liking factor)	24-hour sleep duration	Inverse variance weighted	10	-0.0365757	0.023978	0.127164	0.695427
Eggs liking	24-hour sleep duration	Inverse variance weighted	3	0.0780642	0.0520568	0.133718	0.709113
Milky sweets liking	24-hour sleep duration	Inverse variance weighted	10	0.0256909	0.0179419	0.152175	0.722011
F-strong alcohol liking (derived food-liking factor)	24-hour sleep duration	Inverse variance weighted	5	-0.0375795	0.0264149	0.154834	0.722011
F-lentils/beans liking (derived food-liking factor)	24-hour sleep duration	Inverse variance weighted	2	0.058304	0.0411251	0.156272	0.722011
Raw carrot liking	24-hour sleep duration	Inverse variance weighted	11	-0.0568124	0.0401219	0.156776	0.722011
Tea max liking	24-hour sleep duration	Wald ratio	1	0.0609388	0.0434087	0.160367	0.722011
Salami liking	24-hour sleep duration	Inverse variance weighted	9	-0.0343867	0.0245911	0.162011	0.722011
F-strong vegetable liking (derived food-liking factor)	24-hour sleep duration	Inverse variance weighted	18	0.0281895	0.0203043	0.165031	0.722011
Garlic liking	24-hour sleep duration	Inverse variance weighted	5	0.0184624	0.0139976	0.187179	0.774202
White wine liking	24-hour sleep duration	Inverse variance weighted	4	0.0293057	0.0223425	0.189636	0.774202
Beer liking	24-hour sleep duration	Inverse variance weighted	7	-0.0220868	0.0168615	0.190233	0.774202
Salad dressing liking	24-hour sleep duration	Inverse variance weighted	2	0.0457758	0.0361095	0.204907	0.784668
Beetroot liking	24-hour sleep duration	Inverse variance weighted	6	0.038733	0.0313369	0.216451	0.784668
Coffee difference liking	24-hour sleep duration	Inverse variance weighted	4	0.0180598	0.014619	0.216696	0.784668
Aubergine liking	24-hour sleep duration	Inverse variance weighted	7	0.0478334	0.0388533	0.218274	0.784668
Cherry liking	24-hour sleep duration	Inverse variance weighted	6	0.0570788	0.0470241	0.224817	0.784668
F-wine liking (derived food-liking factor)	24-hour sleep duration	Inverse variance weighted	9	0.0805248	0.0666957	0.227299	0.784668
Black pepper liking	24-hour sleep duration	Inverse variance weighted	8	-0.0503738	0.0424649	0.235526	0.784668
Coffee max liking	24-hour sleep duration	Inverse variance weighted	4	0.0277319	0.0234416	0.236802	0.784668
Spicy food liking	24-hour sleep duration	Inverse variance weighted	15	-0.0297368	0.0251848	0.237704	0.784668
Tea with sugar liking	24-hour sleep duration	Inverse variance weighted	5	0.050594	0.0429705	0.239031	0.784668
Curry liking	24-hour sleep duration	Inverse variance weighted	6	-0.0740043	0.0642187	0.249166	0.784668
Prawns liking	24-hour sleep duration	Inverse variance weighted	17	-0.0152213	0.0132151	0.249396	0.784668
F-fatty food liking (derived food-liking factor)	24-hour sleep duration	Inverse variance weighted	6	-0.0405698	0.0357756	0.256791	0.784668
Haddock liking	24-hour sleep duration	Inverse variance weighted	4	-0.0359501	0.0318556	0.259095	0.784668
Bacon liking	24-hour sleep duration	Inverse variance weighted	3	0.0612844	0.0544147	0.260061	0.784668
Strawberries liking	24-hour sleep duration	Inverse variance weighted	5	0.0491528	0.0446211	0.270653	0.790635
Gherkins liking	24-hour sleep duration	Inverse variance weighted	18	-0.0162128	0.014731	0.271075	0.790635
Spinach liking	24-hour sleep duration	Inverse variance weighted	3	0.112635	0.103319	0.275638	0.790764
F-sauces liking (derived food-liking factor)	24-hour sleep duration	Inverse variance weighted	7	-0.0229341	0.0217443	0.291554	0.818694
Blue cheese liking	24-hour sleep duration	Inverse variance weighted	13	-0.0205858	0.0199976	0.303285	0.818694
Coffee without sugar liking	24-hour sleep duration	Inverse variance weighted	5	0.0144466	0.0143231	0.313158	0.818694
Plum liking	24-hour sleep duration	Inverse variance weighted	5	0.0215562	0.0214461	0.314834	0.818694
Chilli pepper liking	24-hour sleep duration	Inverse variance weighted	12	-0.0252572	0.0252283	0.316756	0.818694
Pasta liking	24-hour sleep duration	Wald ratio	1	0.0651986	0.0653369	0.318336	0.818694
Smoked fish liking	24-hour sleep duration	Inverse variance weighted	4	-0.0281602	0.0286387	0.325464	0.818694
Diet fizzy drinks liking	24-hour sleep duration	Inverse variance weighted	3	0.0409611	0.0418025	0.32715	0.818694
Salad leaves liking	24-hour sleep duration	Inverse variance weighted	4	0.0821332	0.0841461	0.329025	0.818694
White bread liking	24-hour sleep duration	Inverse variance weighted	3	-0.0450924	0.0468361	0.335663	0.818694
F-dessert liking (derived food-liking factor)	24-hour sleep duration	Inverse variance weighted	13	-0.0161598	0.0168254	0.336834	0.818694
F-burn/spicy liking (derived food-liking factor)	24-hour sleep duration	Inverse variance weighted	14	-0.0242026	0.0263097	0.357618	0.857304
Liver liking	24-hour sleep duration	Inverse variance weighted	6	-0.0231112	0.0256641	0.36784	0.863163
Aniseed liking	24-hour sleep duration	Inverse variance weighted	8	0.0223539	0.0255294	0.38124	0.863163
F-chocolate/coffee liking (derived food-liking factor)	24-hour sleep duration	Inverse variance weighted	12	0.00617701	0.00707571	0.38267	0.863163
Lamb liking	24-hour sleep duration	Inverse variance weighted	4	0.0338029	0.0391652	0.38809	0.863163
F-fish liking (derived food-liking factor)	24-hour sleep duration	Inverse variance weighted	23	-0.0114929	0.0133653	0.389841	0.863163
Coffee with sugar liking	24-hour sleep duration	Inverse variance weighted	3	0.0309133	0.0365455	0.397617	0.863163
Cucumber liking	24-hour sleep duration	Inverse variance weighted	3	-0.037045	0.0442912	0.402933	0.863163
F-fatty/dairy food liking (derived food-liking factor)	24-hour sleep duration	Inverse variance weighted	4	-0.0326704	0.0391588	0.40411	0.863163
Jam liking	24-hour sleep duration	Inverse variance weighted	6	-0.0465588	0.0567531	0.412003	0.863163
Kiwi liking	24-hour sleep duration	Inverse variance weighted	3	-0.0213338	0.0260725	0.413214	0.863163
F-meat liking (derived food-liking factor)	24-hour sleep duration	Inverse variance weighted	7	0.014551	0.0180756	0.420817	0.863163
Cream liking	24-hour sleep duration	Inverse variance weighted	4	0.0278337	0.0347376	0.422985	0.863163
Green olives liking	24-hour sleep duration	Inverse variance weighted	22	-0.00887524	0.0111054	0.424183	0.863163
F-capsicum liking (derived food-liking factor)	24-hour sleep duration	Inverse variance weighted	20	-0.0135486	0.017589	0.441128	0.883281
F-dairy liking (derived food-liking factor)	24-hour sleep duration	Inverse variance weighted	2	0.0917299	0.11988	0.444164	0.883281
F-low caloric food liking (derived food-liking factor)	24-hour sleep duration	Inverse variance weighted	5	-0.0272652	0.0363805	0.45359	0.886389
Bitter ale liking	24-hour sleep duration	Inverse variance weighted	4	-0.0162393	0.0217776	0.455857	0.886389
Beef/steak liking	24-hour sleep duration	Inverse variance weighted	4	0.035421	0.0497976	0.476898	0.902143
F-strong flavour liking (derived food-liking factor)	24-hour sleep duration	Inverse variance weighted	35	-0.009318	0.0131916	0.479964	0.902143
F-caffeinated/sweet liking (derived food-liking factor)	24-hour sleep duration	Inverse variance weighted	7	0.016724	0.0238257	0.482722	0.902143
Oranges liking	24-hour sleep duration	Inverse variance weighted	7	-0.0268017	0.0384452	0.485716	0.902143
F-highly palatable foods liking (derived food-liking factor)	24-hour sleep duration	Inverse variance weighted	13	-0.0422239	0.0612954	0.490912	0.902143
Beans liking	24-hour sleep duration	Inverse variance weighted	8	0.0175272	0.0256789	0.49489	0.902143
F-bitter food liking (derived food-liking factor)	24-hour sleep duration	Inverse variance weighted	5	-0.0504961	0.076349	0.508365	0.904109
Porridge liking	24-hour sleep duration	Inverse variance weighted	6	0.0188223	0.0284995	0.508969	0.904109
Corn flake liking	24-hour sleep duration	Inverse variance weighted	5	-0.0187448	0.028766	0.514639	0.904109
Adding salt to food liking	24-hour sleep duration	Inverse variance weighted	11	-0.00746725	0.0115139	0.516634	0.904109
Potatoes liking	24-hour sleep duration	Inverse variance weighted	2	0.0597974	0.0948396	0.528361	0.915476
Asparagus liking	24-hour sleep duration	Inverse variance weighted	6	0.0161074	0.0259091	0.534147	0.916429
Cheesecake liking	24-hour sleep duration	Inverse variance weighted	7	-0.0249918	0.0407381	0.539563	0.916732
F-healthy food liking (derived food-liking factor)	24-hour sleep duration	Inverse variance weighted	4	0.0117644	0.0200253	0.556883	0.935487
Ice cream liking	24-hour sleep duration	Inverse variance weighted	7	0.0207674	0.0365579	0.569988	0.935487
Dried fruit liking	24-hour sleep duration	Inverse variance weighted	5	0.0259186	0.0463762	0.576246	0.935487
Pizza liking	24-hour sleep duration	Inverse variance weighted	3	-0.029157	0.0539789	0.58909	0.935487
F-healthy breakfast food liking (derived food-liking factor)	24-hour sleep duration	Inverse variance weighted	6	-0.00594846	0.0111499	0.593688	0.935487
Salty pretzels liking	24-hour sleep duration	Inverse variance weighted	3	-0.013055	0.0254022	0.6073	0.935487
Fizzy drinks liking	24-hour sleep duration	Wald ratio	1	-0.0612481	0.119207	0.607395	0.935487
F-sodas liking (derived food-liking factor)	24-hour sleep duration	Wald ratio	1	-0.0335559	0.0653099	0.607395	0.935487
Chips liking	24-hour sleep duration	Inverse variance weighted	3	-0.0682144	0.132815	0.607529	0.935487
F-savour/caloric food liking (derived food-liking factor)	24-hour sleep duration	Inverse variance weighted	9	-0.0133091	0.0269705	0.621683	0.935487
F-sweetened coffee drink liking (derived food-liking factor)	24-hour sleep duration	Inverse variance weighted	4	0.0354198	0.0736872	0.630746	0.935487
Mayonnaise liking	24-hour sleep duration	Inverse variance weighted	8	-0.0204838	0.0434197	0.637096	0.935487
F-oily fish liking (derived food-liking factor)	24-hour sleep duration	Inverse variance weighted	8	-0.00590776	0.0126125	0.639495	0.935487
Banana liking	24-hour sleep duration	Inverse variance weighted	2	0.0149059	0.0321881	0.643302	0.935487
Salty food liking	24-hour sleep duration	Inverse variance weighted	11	0.0109389	0.0236585	0.643819	0.935487
Baked/steamed fish liking	24-hour sleep duration	Inverse variance weighted	4	0.0114533	0.02512	0.64843	0.935487
Capers liking	24-hour sleep duration	Inverse variance weighted	11	-0.0101165	0.0224344	0.652034	0.935487
Dark chocolate liking	24-hour sleep duration	Inverse variance weighted	14	0.00410852	0.00915889	0.653733	0.935487
Goat cheese liking	24-hour sleep duration	Inverse variance weighted	6	0.014782	0.0333991	0.658064	0.935487
Tomatoes liking	24-hour sleep duration	Inverse variance weighted	4	-0.0340632	0.077245	0.65923	0.935487
Coriander liking	24-hour sleep duration	Wald ratio	1	0.0209978	0.0481636	0.662859	0.935487
Vinegar liking	24-hour sleep duration	Inverse variance weighted	10	-0.0181141	0.0444466	0.683605	0.957047
F-cake/biscuits liking (derived food-liking factor)	24-hour sleep duration	Inverse variance weighted	19	-0.0069751	0.0178296	0.695642	0.961338
Crisps liking	24-hour sleep duration	Inverse variance weighted	7	-0.0207421	0.0533922	0.697657	0.961338
Fruit juice liking	24-hour sleep duration	Inverse variance weighted	2	-0.0176789	0.0508502	0.728091	0.981259
Onion liking	24-hour sleep duration	Inverse variance weighted	6	-0.0171513	0.0503311	0.733277	0.981259
Biscuits liking	24-hour sleep duration	Inverse variance weighted	9	-0.0153887	0.0464858	0.740613	0.981259
F-sharp flavour liking (derived food-liking factor)	24-hour sleep duration	Inverse variance weighted	38	0.00430404	0.0131171	0.742817	0.981259
F-carbohydrate liking (derived food-liking factor)	24-hour sleep duration	Inverse variance weighted	3	0.0140585	0.0432405	0.745089	0.981259
Horseradish liking	24-hour sleep duration	Inverse variance weighted	22	-0.00349662	0.0108512	0.747276	0.981259
Herring liking	24-hour sleep duration	Inverse variance weighted	14	-0.00662523	0.0215281	0.758274	0.981259
Mackerel liking	24-hour sleep duration	Inverse variance weighted	12	0.00481075	0.0158781	0.761905	0.981259
Bell pepper liking	24-hour sleep duration	Wald ratio	1	-0.0142229	0.0480263	0.767118	0.981259
Sardines liking	24-hour sleep duration	Inverse variance weighted	12	0.00794808	0.0269656	0.768186	0.981259
Pollock liking	24-hour sleep duration	Wald ratio	1	-0.0123548	0.0442665	0.780167	0.988478
Cake liking	24-hour sleep duration	Inverse variance weighted	13	0.00817955	0.0300046	0.785153	0.988478
F-cooking flavour liking (derived food-liking factor)	24-hour sleep duration	Inverse variance weighted	12	-0.00423889	0.0159781	0.790783	0.988478
Mushroom liking	24-hour sleep duration	Inverse variance weighted	6	-0.00705678	0.0283987	0.803756	0.99446
F-deep fried food liking (derived food-liking factor)	24-hour sleep duration	Inverse variance weighted	7	-0.0076092	0.0314095	0.80858	0.99446
Sausages liking	24-hour sleep duration	Inverse variance weighted	3	0.017613	0.0748579	0.813987	0.99446
Apples liking	24-hour sleep duration	Inverse variance weighted	3	-0.0140232	0.061997	0.821052	0.99446
F-glutamate liking (derived food-liking factor)	24-hour sleep duration	Inverse variance weighted	9	0.00379464	0.0171799	0.825188	0.99446
F-sweet food liking (derived food-liking factor)	24-hour sleep duration	Inverse variance weighted	12	0.00557951	0.0266688	0.834281	0.99446
Lemon liking	24-hour sleep duration	Inverse variance weighted	5	-0.00785935	0.0401337	0.844744	0.99446
Avocado liking	24-hour sleep duration	Inverse variance weighted	9	-0.00379632	0.0205993	0.853783	0.99446
Alcohol liking	24-hour sleep duration	Inverse variance weighted	16	-0.00238084	0.0142567	0.867372	0.99446
F-coffee/alcohol liking (derived food-liking factor)	24-hour sleep duration	Inverse variance weighted	13	0.00160609	0.0103357	0.876512	0.99446
F-salad vegetables liking (derived food-liking factor)	24-hour sleep duration	Inverse variance weighted	9	0.00343552	0.0223583	0.87788	0.99446
F-fatty/salty food liking (derived food-liking factor)	24-hour sleep duration	Inverse variance weighted	12	-0.0112752	0.0756973	0.881592	0.99446
Plain yoghurt liking	24-hour sleep duration	Inverse variance weighted	5	-0.00791655	0.0549239	0.885392	0.99446
Extra virgin olive oil liking	24-hour sleep duration	Inverse variance weighted	3	0.0103064	0.0729682	0.887676	0.99446
Red wine liking	24-hour sleep duration	Inverse variance weighted	6	0.00317633	0.0237558	0.893634	0.99446
Soya milk liking	24-hour sleep duration	Inverse variance weighted	3	-0.00543586	0.0441132	0.901929	0.99446
Fried chicken liking	24-hour sleep duration	Inverse variance weighted	3	0.0101353	0.0838796	0.903824	0.99446
Broccoli liking	24-hour sleep duration	Inverse variance weighted	5	-0.00671057	0.0564689	0.905405	0.99446
Turnip liking	24-hour sleep duration	Inverse variance weighted	2	-0.00774581	0.071268	0.913452	0.99446
F-small fish liking (derived food-liking factor)	24-hour sleep duration	Inverse variance weighted	22	-0.00178543	0.0172383	0.917508	0.99446
Cauliflower liking	24-hour sleep duration	Inverse variance weighted	3	0.00696027	0.0676538	0.918058	0.99446
F-cheese liking (derived food-liking factor)	24-hour sleep duration	Inverse variance weighted	13	-0.00160248	0.0160737	0.920586	0.99446
Vegetables liking	24-hour sleep duration	Inverse variance weighted	2	0.0208554	0.231744	0.928293	0.996633
Black olive liking	24-hour sleep duration	Inverse variance weighted	18	0.00104918	0.0134478	0.937813	0.997942
Broad bean liking	24-hour sleep duration	Inverse variance weighted	10	0.00211141	0.0338677	0.95029	0.997942
Marzipan liking	24-hour sleep duration	Inverse variance weighted	8	0.00151219	0.0242836	0.950346	0.997942
Salmon liking	24-hour sleep duration	Inverse variance weighted	10	0.001292	0.0333227	0.969072	0.997942
Ketchup liking	24-hour sleep duration	Inverse variance weighted	9	0.00121446	0.0425567	0.977234	0.997942
Cod liking	24-hour sleep duration	Wald ratio	1	-0.00166471	0.0594155	0.977648	0.997942
Butternut squash liking	24-hour sleep duration	Inverse variance weighted	2	0.00140483	0.0866664	0.987067	0.997942
Cake icing liking	24-hour sleep duration	Inverse variance weighted	9	0.00029471	0.0210832	0.988847	0.997942
Spirits liking	24-hour sleep duration	Inverse variance weighted	2	0.000421053	0.0505975	0.99336	0.997942
Whole milk liking	24-hour sleep duration	Inverse variance weighted	5	0.000357192	0.0531896	0.994642	0.997942
Lager liking	24-hour sleep duration	Inverse variance weighted	7	-0.000197349	0.0353488	0.995546	0.997942
Milk chocolate liking	24-hour sleep duration	Inverse variance weighted	5	-0.000144351	0.0559539	0.997942	0.997942
Results by Long sleep duration (≥ 9 hours vs. 7-8 hours)
exposure	outcome	method	nsnp	b	se	pval	FDR.P
Apple juice liking	Long sleep duration (≥ 9 hours vs. 7-8 hours)	Wald ratio	1	0.0764986	0.0148351	2.51e-07	4.4427e-05
Tea difference liking	Long sleep duration (≥ 9 hours vs. 7-8 hours)	Wald ratio	1	0.0298421	0.00620805	1.53e-06	0.000135405
Salami liking	Long sleep duration (≥ 9 hours vs. 7-8 hours)	Inverse variance weighted	10	-0.0204684	0.00554172	0.000221181	0.0130497
F-burn/spicy liking (derived food-liking factor)	Long sleep duration (≥ 9 hours vs. 7-8 hours)	Inverse variance weighted	14	-0.0127338	0.00380296	0.000812805	0.0289
Beetroot liking	Long sleep duration (≥ 9 hours vs. 7-8 hours)	Inverse variance weighted	6	0.0224233	0.00669916	0.000816385	0.0289
F-acquired taste liking (derived food-liking factor)	Long sleep duration (≥ 9 hours vs. 7-8 hours)	Inverse variance weighted	29	-0.0116005	0.00369246	0.0016798	0.0448841
F-small fish liking (derived food-liking factor)	Long sleep duration (≥ 9 hours vs. 7-8 hours)	Inverse variance weighted	23	-0.0112488	0.00359904	0.00177508	0.0448841
Grapefruit liking	Long sleep duration (≥ 9 hours vs. 7-8 hours)	Inverse variance weighted	5	-0.018068	0.00600157	0.00260786	0.0576989
Coffee difference liking	Long sleep duration (≥ 9 hours vs. 7-8 hours)	Inverse variance weighted	5	0.011986	0.00413771	0.00377019	0.0684667
Pork chop liking	Long sleep duration (≥ 9 hours vs. 7-8 hours)	Inverse variance weighted	7	0.0179405	0.00621053	0.00386818	0.0684667
Roast chicken liking	Long sleep duration (≥ 9 hours vs. 7-8 hours)	Wald ratio	1	0.0475358	0.0169871	0.00513641	0.0826495
Corn flake liking	Long sleep duration (≥ 9 hours vs. 7-8 hours)	Inverse variance weighted	5	0.0222235	0.00843462	0.00841894	0.124179
Savoury biscuit liking	Long sleep duration (≥ 9 hours vs. 7-8 hours)	Inverse variance weighted	2	0.0392446	0.0150675	0.00919856	0.125242
F-strong alcohol liking (derived food-liking factor)	Long sleep duration (≥ 9 hours vs. 7-8 hours)	Inverse variance weighted	5	-0.0096193	0.00381276	0.0116383	0.147141
Black pepper liking	Long sleep duration (≥ 9 hours vs. 7-8 hours)	Inverse variance weighted	8	-0.0141625	0.00577713	0.0142271	0.167879
F-fish liking (derived food-liking factor)	Long sleep duration (≥ 9 hours vs. 7-8 hours)	Inverse variance weighted	24	-0.00827215	0.00340702	0.0151835	0.167968
Smoked fish liking	Long sleep duration (≥ 9 hours vs. 7-8 hours)	Inverse variance weighted	5	-0.0237588	0.00993358	0.0167674	0.174579
F-low caloric food liking (derived food-liking factor)	Long sleep duration (≥ 9 hours vs. 7-8 hours)	Inverse variance weighted	5	-0.0137016	0.00599901	0.0223732	0.210973
Herring liking	Long sleep duration (≥ 9 hours vs. 7-8 hours)	Inverse variance weighted	15	-0.0122126	0.00536857	0.0229156	0.210973
F-fatty food liking (derived food-liking factor)	Long sleep duration (≥ 9 hours vs. 7-8 hours)	Inverse variance weighted	6	-0.0160249	0.00709155	0.0238387	0.210973
Green olives liking	Long sleep duration (≥ 9 hours vs. 7-8 hours)	Inverse variance weighted	23	-0.00714207	0.00329534	0.0302103	0.245983
F-caffeinated/sweet liking (derived food-liking factor)	Long sleep duration (≥ 9 hours vs. 7-8 hours)	Inverse variance weighted	8	0.0117744	0.0055001	0.0322932	0.245983
Whiskey liking	Long sleep duration (≥ 9 hours vs. 7-8 hours)	Inverse variance weighted	5	-0.0121269	0.00578623	0.0360981	0.245983
Adding butter to bread liking	Long sleep duration (≥ 9 hours vs. 7-8 hours)	Inverse variance weighted	3	0.0155346	0.00742066	0.0363114	0.245983
Melon liking	Long sleep duration (≥ 9 hours vs. 7-8 hours)	Wald ratio	1	-0.0458699	0.0219392	0.0365482	0.245983
F-salad vegetables liking (derived food-liking factor)	Long sleep duration (≥ 9 hours vs. 7-8 hours)	Inverse variance weighted	10	-0.00902407	0.0043242	0.0368994	0.245983
Fruit liking	Long sleep duration (≥ 9 hours vs. 7-8 hours)	Inverse variance weighted	9	0.0172595	0.00829773	0.0375228	0.245983
Sardines liking	Long sleep duration (≥ 9 hours vs. 7-8 hours)	Inverse variance weighted	12	-0.0143979	0.00707633	0.0418861	0.252896
Bacon liking	Long sleep duration (≥ 9 hours vs. 7-8 hours)	Inverse variance weighted	4	0.024172	0.0119539	0.0431662	0.252896
Tomatoes liking	Long sleep duration (≥ 9 hours vs. 7-8 hours)	Inverse variance weighted	4	-0.0209502	0.0103737	0.0434296	0.252896
Aubergine liking	Long sleep duration (≥ 9 hours vs. 7-8 hours)	Inverse variance weighted	8	-0.0172417	0.00857235	0.0442924	0.252896
F-sauces liking (derived food-liking factor)	Long sleep duration (≥ 9 hours vs. 7-8 hours)	Inverse variance weighted	7	-0.0125253	0.00631104	0.0471814	0.260972
Tea with sugar liking	Long sleep duration (≥ 9 hours vs. 7-8 hours)	Inverse variance weighted	6	0.0210371	0.0108662	0.0528667	0.275082
Chilli pepper liking	Long sleep duration (≥ 9 hours vs. 7-8 hours)	Inverse variance weighted	12	-0.0105452	0.00549211	0.05485	0.275082
Spicy food liking	Long sleep duration (≥ 9 hours vs. 7-8 hours)	Inverse variance weighted	15	-0.00942157	0.00493327	0.0561584	0.275082
Salad dressing liking	Long sleep duration (≥ 9 hours vs. 7-8 hours)	Inverse variance weighted	3	0.0170646	0.00895487	0.0566997	0.275082
Red meat liking	Long sleep duration (≥ 9 hours vs. 7-8 hours)	Inverse variance weighted	5	0.0146729	0.00786736	0.0621757	0.275082
Mackerel liking	Long sleep duration (≥ 9 hours vs. 7-8 hours)	Inverse variance weighted	14	-0.00966765	0.00519138	0.0625682	0.275082
F-capsicum liking (derived food-liking factor)	Long sleep duration (≥ 9 hours vs. 7-8 hours)	Inverse variance weighted	20	-0.00675214	0.00363087	0.0629353	0.275082
Liver liking	Long sleep duration (≥ 9 hours vs. 7-8 hours)	Inverse variance weighted	7	-0.0135187	0.00729691	0.0639313	0.275082
Chicken liking	Long sleep duration (≥ 9 hours vs. 7-8 hours)	Inverse variance weighted	2	0.0297513	0.0160842	0.0643534	0.275082
Spirits liking	Long sleep duration (≥ 9 hours vs. 7-8 hours)	Inverse variance weighted	2	-0.0215657	0.0117236	0.0658397	0.275082
F-seafood liking (derived food-liking factor)	Long sleep duration (≥ 9 hours vs. 7-8 hours)	Inverse variance weighted	27	-0.00426611	0.00232761	0.0668279	0.275082
Fizzy drinks liking	Long sleep duration (≥ 9 hours vs. 7-8 hours)	Inverse variance weighted	2	0.0454209	0.0253581	0.0732643	0.294722
Shellfish liking	Long sleep duration (≥ 9 hours vs. 7-8 hours)	Inverse variance weighted	33	-0.00447662	0.00255139	0.0793307	0.312034
F-savoury food liking (derived food-liking factor)	Long sleep duration (≥ 9 hours vs. 7-8 hours)	Inverse variance weighted	18	-0.00527443	0.00317528	0.0966947	0.372065
BBQ/grilled meat liking	Long sleep duration (≥ 9 hours vs. 7-8 hours)	Inverse variance weighted	3	0.0198294	0.0122164	0.104552	0.376794
Blue cheese liking	Long sleep duration (≥ 9 hours vs. 7-8 hours)	Inverse variance weighted	14	-0.0089851	0.00553738	0.10467	0.376794
F-fruit liking (derived food-liking factor)	Long sleep duration (≥ 9 hours vs. 7-8 hours)	Inverse variance weighted	10	0.00632165	0.00393045	0.107753	0.376794
Curry liking	Long sleep duration (≥ 9 hours vs. 7-8 hours)	Inverse variance weighted	6	-0.0176007	0.010945	0.107812	0.376794
Coffee without sugar liking	Long sleep duration (≥ 9 hours vs. 7-8 hours)	Inverse variance weighted	6	-0.0122507	0.00763441	0.108568	0.376794
Alcohol liking	Long sleep duration (≥ 9 hours vs. 7-8 hours)	Inverse variance weighted	16	-0.00698006	0.00439819	0.112506	0.377717
Ham liking	Long sleep duration (≥ 9 hours vs. 7-8 hours)	Inverse variance weighted	10	0.00970706	0.00616583	0.115411	0.377717
F-strong flavour liking (derived food-liking factor)	Long sleep duration (≥ 9 hours vs. 7-8 hours)	Inverse variance weighted	36	-0.0045718	0.00291312	0.116558	0.377717
F-cheese liking (derived food-liking factor)	Long sleep duration (≥ 9 hours vs. 7-8 hours)	Inverse variance weighted	14	-0.00705758	0.00450701	0.11737	0.377717
F-salty food liking (derived food-liking factor)	Long sleep duration (≥ 9 hours vs. 7-8 hours)	Inverse variance weighted	6	-0.00624455	0.00401628	0.119991	0.379258
Fruit juice liking	Long sleep duration (≥ 9 hours vs. 7-8 hours)	Inverse variance weighted	3	0.0151366	0.00981705	0.123106	0.382277
Coffee with sugar liking	Long sleep duration (≥ 9 hours vs. 7-8 hours)	Inverse variance weighted	3	0.0114845	0.0075685	0.129165	0.394177
Milky sweets liking	Long sleep duration (≥ 9 hours vs. 7-8 hours)	Inverse variance weighted	10	0.00633567	0.00426466	0.13738	0.412139
F-strong vegetable liking (derived food-liking factor)	Long sleep duration (≥ 9 hours vs. 7-8 hours)	Inverse variance weighted	19	-0.00504039	0.00348887	0.14854	0.431303
Lager liking	Long sleep duration (≥ 9 hours vs. 7-8 hours)	Inverse variance weighted	8	0.0112316	0.00777623	0.148641	0.431303
F-meat liking (derived food-liking factor)	Long sleep duration (≥ 9 hours vs. 7-8 hours)	Inverse variance weighted	7	0.00547225	0.00383009	0.153075	0.436908
Mayonnaise liking	Long sleep duration (≥ 9 hours vs. 7-8 hours)	Inverse variance weighted	9	-0.0117064	0.00828093	0.157463	0.436908
F-sodas liking (derived food-liking factor)	Long sleep duration (≥ 9 hours vs. 7-8 hours)	Inverse variance weighted	2	0.0317424	0.022482	0.157978	0.436908
Turnip liking	Long sleep duration (≥ 9 hours vs. 7-8 hours)	Inverse variance weighted	2	-0.0135608	0.00972835	0.163335	0.444773
F-healthy breakfast food liking (derived food-liking factor)	Long sleep duration (≥ 9 hours vs. 7-8 hours)	Inverse variance weighted	6	0.0059436	0.00429169	0.16608	0.445397
Butternut squash liking	Long sleep duration (≥ 9 hours vs. 7-8 hours)	Inverse variance weighted	3	-0.0251312	0.0190324	0.186688	0.493191
Hard cheese liking	Long sleep duration (≥ 9 hours vs. 7-8 hours)	Inverse variance weighted	3	-0.0155967	0.0119045	0.190145	0.494936
Bell pepper liking	Long sleep duration (≥ 9 hours vs. 7-8 hours)	Wald ratio	1	-0.0199226	0.0154065	0.195968	0.495207
F-cooking flavour liking (derived food-liking factor)	Long sleep duration (≥ 9 hours vs. 7-8 hours)	Inverse variance weighted	12	-0.00769328	0.00601987	0.201256	0.495207
F-whole food liking (derived food-liking factor)	Long sleep duration (≥ 9 hours vs. 7-8 hours)	Inverse variance weighted	2	0.00823633	0.00645316	0.201841	0.495207
F-fatty/dairy food liking (derived food-liking factor)	Long sleep duration (≥ 9 hours vs. 7-8 hours)	Inverse variance weighted	4	-0.0087662	0.00687109	0.202023	0.495207
Potatoes liking	Long sleep duration (≥ 9 hours vs. 7-8 hours)	Inverse variance weighted	2	0.0264663	0.0208757	0.204867	0.495207
Orange juice liking	Long sleep duration (≥ 9 hours vs. 7-8 hours)	Inverse variance weighted	3	0.0287106	0.0228705	0.209349	0.495207
Lamb liking	Long sleep duration (≥ 9 hours vs. 7-8 hours)	Inverse variance weighted	4	0.0110649	0.00882349	0.209834	0.495207
Apples liking	Long sleep duration (≥ 9 hours vs. 7-8 hours)	Inverse variance weighted	3	-0.0246191	0.0198746	0.215449	0.497093
Black olive liking	Long sleep duration (≥ 9 hours vs. 7-8 hours)	Inverse variance weighted	19	-0.00401785	0.00324921	0.216249	0.497093
White wine liking	Long sleep duration (≥ 9 hours vs. 7-8 hours)	Inverse variance weighted	4	0.00954385	0.00792839	0.228684	0.518936
Cod liking	Long sleep duration (≥ 9 hours vs. 7-8 hours)	Wald ratio	1	0.0222253	0.0190642	0.24369	0.545988
Baked/steamed fish liking	Long sleep duration (≥ 9 hours vs. 7-8 hours)	Inverse variance weighted	4	0.0114203	0.009872	0.247339	0.547238
F-sweetened coffee drink liking (derived food-liking factor)	Long sleep duration (≥ 9 hours vs. 7-8 hours)	Inverse variance weighted	4	0.0150722	0.0135424	0.265727	0.580663
Cauliflower liking	Long sleep duration (≥ 9 hours vs. 7-8 hours)	Inverse variance weighted	4	-0.0105759	0.0097546	0.278279	0.596487
Pollock liking	Long sleep duration (≥ 9 hours vs. 7-8 hours)	Inverse variance weighted	2	-0.0338984	0.0317117	0.285089	0.596487
Prawns liking	Long sleep duration (≥ 9 hours vs. 7-8 hours)	Inverse variance weighted	17	-0.00338375	0.00316565	0.285117	0.596487
Cream liking	Long sleep duration (≥ 9 hours vs. 7-8 hours)	Inverse variance weighted	4	0.00802504	0.00753891	0.28711	0.596487
F-lentils/beans liking (derived food-liking factor)	Long sleep duration (≥ 9 hours vs. 7-8 hours)	Inverse variance weighted	2	-0.0139613	0.0131895	0.289818	0.596487
F-fatty/salty food liking (derived food-liking factor)	Long sleep duration (≥ 9 hours vs. 7-8 hours)	Inverse variance weighted	13	-0.0162316	0.0158651	0.30626	0.623082
Jam liking	Long sleep duration (≥ 9 hours vs. 7-8 hours)	Inverse variance weighted	7	-0.0143987	0.0141982	0.310523	0.624575
Aniseed liking	Long sleep duration (≥ 9 hours vs. 7-8 hours)	Inverse variance weighted	9	0.00984525	0.0103857	0.343151	0.658106
Globe artichoke liking	Long sleep duration (≥ 9 hours vs. 7-8 hours)	Inverse variance weighted	5	-0.00429323	0.00453547	0.343848	0.658106
Fried fish liking	Long sleep duration (≥ 9 hours vs. 7-8 hours)	Inverse variance weighted	4	0.0104123	0.011044	0.345783	0.658106
F-coffee/alcohol liking (derived food-liking factor)	Long sleep duration (≥ 9 hours vs. 7-8 hours)	Inverse variance weighted	13	-0.00387128	0.00414111	0.34987	0.658106
Soft cheese liking	Long sleep duration (≥ 9 hours vs. 7-8 hours)	Inverse variance weighted	2	-0.0358036	0.038386	0.350962	0.658106
Pears liking	Long sleep duration (≥ 9 hours vs. 7-8 hours)	Inverse variance weighted	4	0.00925114	0.0100171	0.355727	0.658106
Gherkins liking	Long sleep duration (≥ 9 hours vs. 7-8 hours)	Inverse variance weighted	18	-0.00387913	0.00426096	0.362618	0.658106
F-dairy liking (derived food-liking factor)	Long sleep duration (≥ 9 hours vs. 7-8 hours)	Inverse variance weighted	2	0.0271343	0.0299273	0.36458	0.658106
Cereal bar liking	Long sleep duration (≥ 9 hours vs. 7-8 hours)	Wald ratio	1	-0.0146443	0.0161635	0.364931	0.658106
Cherry liking	Long sleep duration (≥ 9 hours vs. 7-8 hours)	Inverse variance weighted	6	0.00567605	0.00630069	0.367662	0.658106
Tinned tuna liking	Long sleep duration (≥ 9 hours vs. 7-8 hours)	Inverse variance weighted	3	-0.0234835	0.0260913	0.368093	0.658106
F-sharp flavour liking (derived food-liking factor)	Long sleep duration (≥ 9 hours vs. 7-8 hours)	Inverse variance weighted	39	0.00269022	0.00303677	0.375681	0.664955
Ketchup liking	Long sleep duration (≥ 9 hours vs. 7-8 hours)	Inverse variance weighted	9	-0.00762808	0.00869402	0.380272	0.666418
F-highly palatable foods liking (derived food-liking factor)	Long sleep duration (≥ 9 hours vs. 7-8 hours)	Inverse variance weighted	13	-0.0135188	0.0155854	0.385723	0.669344
Garlic liking	Long sleep duration (≥ 9 hours vs. 7-8 hours)	Inverse variance weighted	5	-0.00381852	0.00445476	0.391347	0.672509
Strawberries liking	Long sleep duration (≥ 9 hours vs. 7-8 hours)	Inverse variance weighted	5	0.00903018	0.0107744	0.401965	0.684113
Kiwi liking	Long sleep duration (≥ 9 hours vs. 7-8 hours)	Inverse variance weighted	3	-0.00590328	0.0074058	0.425384	0.708926
Lemon liking	Long sleep duration (≥ 9 hours vs. 7-8 hours)	Inverse variance weighted	5	-0.0104135	0.0132172	0.430767	0.708926
Goat cheese liking	Long sleep duration (≥ 9 hours vs. 7-8 hours)	Inverse variance weighted	7	-0.00809645	0.0103261	0.432997	0.708926
F-bitter food liking (derived food-liking factor)	Long sleep duration (≥ 9 hours vs. 7-8 hours)	Inverse variance weighted	6	-0.00818216	0.0105015	0.435897	0.708926
Spinach liking	Long sleep duration (≥ 9 hours vs. 7-8 hours)	Inverse variance weighted	4	0.0107372	0.0138011	0.43657	0.708926
Cake icing liking	Long sleep duration (≥ 9 hours vs. 7-8 hours)	Inverse variance weighted	9	-0.00363045	0.00482968	0.452233	0.727685
Salty pretzels liking	Long sleep duration (≥ 9 hours vs. 7-8 hours)	Inverse variance weighted	3	-0.00675581	0.00956003	0.47977	0.765039
Marzipan liking	Long sleep duration (≥ 9 hours vs. 7-8 hours)	Inverse variance weighted	8	-0.00275528	0.00411817	0.50346	0.795647
Milk chocolate liking	Long sleep duration (≥ 9 hours vs. 7-8 hours)	Inverse variance weighted	5	0.00821906	0.0125311	0.511893	0.801815
Beans liking	Long sleep duration (≥ 9 hours vs. 7-8 hours)	Inverse variance weighted	8	-0.00217483	0.00351502	0.536097	0.818844
Coffee max liking	Long sleep duration (≥ 9 hours vs. 7-8 hours)	Inverse variance weighted	5	-0.00798987	0.0130028	0.538902	0.818844
Mushroom liking	Long sleep duration (≥ 9 hours vs. 7-8 hours)	Inverse variance weighted	6	-0.00475943	0.00775429	0.539361	0.818844
F-sweet food liking (derived food-liking factor)	Long sleep duration (≥ 9 hours vs. 7-8 hours)	Inverse variance weighted	12	0.00311078	0.00514516	0.545442	0.818844
Porridge liking	Long sleep duration (≥ 9 hours vs. 7-8 hours)	Inverse variance weighted	7	-0.00675187	0.0111801	0.545896	0.818844
Onion liking	Long sleep duration (≥ 9 hours vs. 7-8 hours)	Inverse variance weighted	6	0.00426118	0.00747645	0.568713	0.831016
F-vegetarian liking (derived food-liking factor)	Long sleep duration (≥ 9 hours vs. 7-8 hours)	Inverse variance weighted	11	-0.00302083	0.00534724	0.57212	0.831016
Raw carrot liking	Long sleep duration (≥ 9 hours vs. 7-8 hours)	Inverse variance weighted	12	-0.00621679	0.0110055	0.572155	0.831016
Horseradish liking	Long sleep duration (≥ 9 hours vs. 7-8 hours)	Inverse variance weighted	22	-0.00150468	0.0027192	0.58002	0.831016
Cheesecake liking	Long sleep duration (≥ 9 hours vs. 7-8 hours)	Inverse variance weighted	7	-0.0052735	0.00976585	0.589201	0.831016
Bitter ale liking	Long sleep duration (≥ 9 hours vs. 7-8 hours)	Inverse variance weighted	4	0.00582479	0.0108877	0.592657	0.831016
F-savour/caloric food liking (derived food-liking factor)	Long sleep duration (≥ 9 hours vs. 7-8 hours)	Inverse variance weighted	9	0.00316379	0.00594407	0.594546	0.831016
Broccoli liking	Long sleep duration (≥ 9 hours vs. 7-8 hours)	Inverse variance weighted	5	-0.00627027	0.0119489	0.599751	0.831016
F-carbohydrate liking (derived food-liking factor)	Long sleep duration (≥ 9 hours vs. 7-8 hours)	Inverse variance weighted	3	0.00485058	0.00926129	0.600454	0.831016
Soya milk liking	Long sleep duration (≥ 9 hours vs. 7-8 hours)	Inverse variance weighted	3	-0.00338664	0.00659922	0.60782	0.831016
Beef/steak liking	Long sleep duration (≥ 9 hours vs. 7-8 hours)	Inverse variance weighted	4	0.00658381	0.012884	0.609348	0.831016
Whole milk liking	Long sleep duration (≥ 9 hours vs. 7-8 hours)	Inverse variance weighted	5	0.00868014	0.0172142	0.614091	0.831016
Ice cream liking	Long sleep duration (≥ 9 hours vs. 7-8 hours)	Inverse variance weighted	8	0.00448588	0.0089203	0.615046	0.831016
Capers liking	Long sleep duration (≥ 9 hours vs. 7-8 hours)	Inverse variance weighted	11	-0.00183673	0.00373198	0.622606	0.834858
Vinegar liking	Long sleep duration (≥ 9 hours vs. 7-8 hours)	Inverse variance weighted	11	-0.00400229	0.00834973	0.631703	0.840687
Dark chocolate liking	Long sleep duration (≥ 9 hours vs. 7-8 hours)	Inverse variance weighted	14	-0.00135112	0.00287772	0.638705	0.843663
Red wine liking	Long sleep duration (≥ 9 hours vs. 7-8 hours)	Inverse variance weighted	6	-0.00406176	0.00891123	0.648532	0.847548
Broad bean liking	Long sleep duration (≥ 9 hours vs. 7-8 hours)	Inverse variance weighted	10	0.00430617	0.00957917	0.653046	0.847548
Adding salt to food liking	Long sleep duration (≥ 9 hours vs. 7-8 hours)	Inverse variance weighted	11	-0.00160729	0.00369327	0.663421	0.847548
Plum liking	Long sleep duration (≥ 9 hours vs. 7-8 hours)	Inverse variance weighted	5	0.0029887	0.00687676	0.663846	0.847548
Asparagus liking	Long sleep duration (≥ 9 hours vs. 7-8 hours)	Inverse variance weighted	6	-0.00284893	0.00659155	0.665589	0.847548
Diet fizzy drinks liking	Long sleep duration (≥ 9 hours vs. 7-8 hours)	Inverse variance weighted	4	0.0049258	0.0116176	0.67157	0.849056
White bread liking	Long sleep duration (≥ 9 hours vs. 7-8 hours)	Inverse variance weighted	3	0.00784771	0.0189798	0.679257	0.852684
Salmon liking	Long sleep duration (≥ 9 hours vs. 7-8 hours)	Inverse variance weighted	10	-0.00395812	0.00977644	0.685578	0.853229
Pasta liking	Long sleep duration (≥ 9 hours vs. 7-8 hours)	Wald ratio	1	-0.00835092	0.0209871	0.690698	0.853229
F-chocolate/coffee liking (derived food-liking factor)	Long sleep duration (≥ 9 hours vs. 7-8 hours)	Inverse variance weighted	13	-0.00128376	0.00326469	0.694152	0.853229
Crisps liking	Long sleep duration (≥ 9 hours vs. 7-8 hours)	Inverse variance weighted	9	0.00457832	0.0123098	0.709948	0.863726
Cabbage liking	Long sleep duration (≥ 9 hours vs. 7-8 hours)	Inverse variance weighted	5	0.00310491	0.0084243	0.712452	0.863726
Plain yoghurt liking	Long sleep duration (≥ 9 hours vs. 7-8 hours)	Inverse variance weighted	5	0.00398944	0.0113507	0.725235	0.873242
Tea max liking	Long sleep duration (≥ 9 hours vs. 7-8 hours)	Wald ratio	1	0.00477144	0.0139525	0.732369	0.875873
Cake liking	Long sleep duration (≥ 9 hours vs. 7-8 hours)	Inverse variance weighted	13	0.00184966	0.00603676	0.759301	0.901988
F-cake/biscuits liking (derived food-liking factor)	Long sleep duration (≥ 9 hours vs. 7-8 hours)	Inverse variance weighted	19	0.00104714	0.00356753	0.769124	0.907566
F-oily fish liking (derived food-liking factor)	Long sleep duration (≥ 9 hours vs. 7-8 hours)	Inverse variance weighted	9	-0.0017797	0.00653993	0.785523	0.915835
Chips liking	Long sleep duration (≥ 9 hours vs. 7-8 hours)	Inverse variance weighted	4	0.00848721	0.0323402	0.792986	0.915835
Avocado liking	Long sleep duration (≥ 9 hours vs. 7-8 hours)	Inverse variance weighted	10	0.00141148	0.00561604	0.801559	0.915835
Cucumber liking	Long sleep duration (≥ 9 hours vs. 7-8 hours)	Inverse variance weighted	3	-0.00307974	0.0123665	0.803331	0.915835
Pizza liking	Long sleep duration (≥ 9 hours vs. 7-8 hours)	Inverse variance weighted	3	0.00266417	0.0109129	0.80713	0.915835
Brussel sprout liking	Long sleep duration (≥ 9 hours vs. 7-8 hours)	Inverse variance weighted	3	0.00292577	0.0119874	0.807177	0.915835
Fried chicken liking	Long sleep duration (≥ 9 hours vs. 7-8 hours)	Inverse variance weighted	3	0.00473714	0.0203186	0.815651	0.919555
Beer liking	Long sleep duration (≥ 9 hours vs. 7-8 hours)	Inverse variance weighted	7	-0.00106367	0.00489974	0.82814	0.921666
Extra virgin olive oil liking	Long sleep duration (≥ 9 hours vs. 7-8 hours)	Inverse variance weighted	3	0.00248544	0.011672	0.831374	0.921666
Biscuits liking	Long sleep duration (≥ 9 hours vs. 7-8 hours)	Inverse variance weighted	9	0.00200444	0.00951459	0.833145	0.921666
Banana liking	Long sleep duration (≥ 9 hours vs. 7-8 hours)	Inverse variance weighted	2	-0.00185204	0.0103222	0.857605	0.925601
F-glutamate liking (derived food-liking factor)	Long sleep duration (≥ 9 hours vs. 7-8 hours)	Inverse variance weighted	9	-0.000936485	0.0053017	0.859792	0.925601
F-deep fried food liking (derived food-liking factor)	Long sleep duration (≥ 9 hours vs. 7-8 hours)	Inverse variance weighted	8	0.00150268	0.00853365	0.860224	0.925601
Salad leaves liking	Long sleep duration (≥ 9 hours vs. 7-8 hours)	Inverse variance weighted	4	0.00317475	0.0183453	0.862608	0.925601
Sausages liking	Long sleep duration (≥ 9 hours vs. 7-8 hours)	Inverse variance weighted	3	0.0034177	0.0197841	0.862848	0.925601
Croissant liking	Long sleep duration (≥ 9 hours vs. 7-8 hours)	Wald ratio	1	0.00240261	0.0164788	0.884079	0.931981
Eggs liking	Long sleep duration (≥ 9 hours vs. 7-8 hours)	Inverse variance weighted	4	-0.00475175	0.032826	0.884904	0.931981
Oranges liking	Long sleep duration (≥ 9 hours vs. 7-8 hours)	Inverse variance weighted	7	-0.00132656	0.00916878	0.884962	0.931981
Vegetables liking	Long sleep duration (≥ 9 hours vs. 7-8 hours)	Inverse variance weighted	3	-0.00223964	0.0161725	0.889858	0.931981
Dried fruit liking	Long sleep duration (≥ 9 hours vs. 7-8 hours)	Inverse variance weighted	5	-0.00146646	0.0160265	0.927094	0.965268
Salty food liking	Long sleep duration (≥ 9 hours vs. 7-8 hours)	Inverse variance weighted	12	0.000503644	0.0061749	0.934994	0.967801
F-wine liking (derived food-liking factor)	Long sleep duration (≥ 9 hours vs. 7-8 hours)	Inverse variance weighted	8	-0.00119194	0.0187698	0.949366	0.976964
Coriander liking	Long sleep duration (≥ 9 hours vs. 7-8 hours)	Wald ratio	1	-0.000817131	0.0154259	0.957755	0.979899
F-dessert liking (derived food-liking factor)	Long sleep duration (≥ 9 hours vs. 7-8 hours)	Inverse variance weighted	13	-0.000175828	0.00455429	0.969204	0.984842
Haddock liking	Long sleep duration (≥ 9 hours vs. 7-8 hours)	Inverse variance weighted	4	-0.000258941	0.00922752	0.977613	0.984842
F-cooking vegetables liking (derived food-liking factor)	Long sleep duration (≥ 9 hours vs. 7-8 hours)	Inverse variance weighted	13	0.000107335	0.00413232	0.979278	0.984842
F-healthy food liking (derived food-liking factor)	Long sleep duration (≥ 9 hours vs. 7-8 hours)	Inverse variance weighted	4	-0.000143041	0.00991045	0.988484	0.988484
Results by Short sleep duration (≤ 6 hours vs. 7-8 hours)
exposure	outcome	method	nsnp	b	se	pval	FDR.P
Pears liking	Short sleep duration (≤ 6 hours vs. 7-8 hours)	Inverse variance weighted	4	-0.0703111	0.0132307	1.07e-07	1.9046e-05
Tea difference liking	Short sleep duration (≤ 6 hours vs. 7-8 hours)	Wald ratio	1	-0.0308965	0.0081961	0.000163475	0.00973104
F-sodas liking (derived food-liking factor)	Short sleep duration (≤ 6 hours vs. 7-8 hours)	Inverse variance weighted	2	-0.0383818	0.0102607	0.000183535	0.00973104
F-strong vegetable liking (derived food-liking factor)	Short sleep duration (≤ 6 hours vs. 7-8 hours)	Inverse variance weighted	20	-0.0248792	0.00673064	0.000218675	0.00973104
Cabbage liking	Short sleep duration (≤ 6 hours vs. 7-8 hours)	Inverse variance weighted	4	0.0423935	0.0121756	0.000497962	0.0177274
Fizzy drinks liking	Short sleep duration (≤ 6 hours vs. 7-8 hours)	Inverse variance weighted	2	-0.0426947	0.0136575	0.00177133	0.0525495
Apple juice liking	Short sleep duration (≤ 6 hours vs. 7-8 hours)	Wald ratio	1	-0.0551885	0.0195812	0.00482562	0.122709
Coffee difference liking	Short sleep duration (≤ 6 hours vs. 7-8 hours)	Inverse variance weighted	5	-0.0103117	0.00386431	0.00762041	0.169554
Garlic liking	Short sleep duration (≤ 6 hours vs. 7-8 hours)	Inverse variance weighted	5	-0.014788	0.00588574	0.0119876	0.237087
F-whole food liking (derived food-liking factor)	Short sleep duration (≤ 6 hours vs. 7-8 hours)	Inverse variance weighted	2	-0.0221804	0.00904745	0.0142237	0.237506
White bread liking	Short sleep duration (≤ 6 hours vs. 7-8 hours)	Inverse variance weighted	3	0.031442	0.0129646	0.015299	0.237506
Porridge liking	Short sleep duration (≤ 6 hours vs. 7-8 hours)	Inverse variance weighted	7	0.0193328	0.00806059	0.0164653	0.237506
Tea with sugar liking	Short sleep duration (≤ 6 hours vs. 7-8 hours)	Inverse variance weighted	6	-0.0226968	0.00953929	0.0173459	0.237506
Melon liking	Short sleep duration (≤ 6 hours vs. 7-8 hours)	Wald ratio	1	0.0664004	0.0290514	0.0222766	0.283231
Green olives liking	Short sleep duration (≤ 6 hours vs. 7-8 hours)	Inverse variance weighted	23	-0.00781644	0.00353995	0.0272397	0.323244
Honey liking	Short sleep duration (≤ 6 hours vs. 7-8 hours)	Wald ratio	1	0.0458931	0.0214051	0.0320307	0.356341
F-lentils/beans liking (derived food-liking factor)	Short sleep duration (≤ 6 hours vs. 7-8 hours)	Inverse variance weighted	2	-0.0358171	0.0174194	0.0397667	0.396648
Spinach liking	Short sleep duration (≤ 6 hours vs. 7-8 hours)	Inverse variance weighted	4	-0.0618921	0.0306335	0.0433413	0.396648
Corn flake liking	Short sleep duration (≤ 6 hours vs. 7-8 hours)	Inverse variance weighted	5	0.0242681	0.0120118	0.0433472	0.396648
Pork chop liking	Short sleep duration (≤ 6 hours vs. 7-8 hours)	Inverse variance weighted	7	-0.0133501	0.00664608	0.0445672	0.396648
Cereal bar liking	Short sleep duration (≤ 6 hours vs. 7-8 hours)	Wald ratio	1	0.0414987	0.0213713	0.0521618	0.442133
Beer liking	Short sleep duration (≤ 6 hours vs. 7-8 hours)	Inverse variance weighted	7	0.00960823	0.00508733	0.0589376	0.476859
Black olive liking	Short sleep duration (≤ 6 hours vs. 7-8 hours)	Inverse variance weighted	19	-0.00864345	0.00479964	0.0717261	0.519721
Pollock liking	Short sleep duration (≤ 6 hours vs. 7-8 hours)	Inverse variance weighted	2	0.0353137	0.0196261	0.0719677	0.519721
Jam liking	Short sleep duration (≤ 6 hours vs. 7-8 hours)	Inverse variance weighted	7	0.0246166	0.0138279	0.0750406	0.519721
Grapefruit liking	Short sleep duration (≤ 6 hours vs. 7-8 hours)	Inverse variance weighted	5	0.0296185	0.0166874	0.0759143	0.519721
Aubergine liking	Short sleep duration (≤ 6 hours vs. 7-8 hours)	Inverse variance weighted	8	-0.0240686	0.0137302	0.0796071	0.524817
Bitter ale liking	Short sleep duration (≤ 6 hours vs. 7-8 hours)	Inverse variance weighted	4	0.0123331	0.00736631	0.094079	0.579685
Salad dressing liking	Short sleep duration (≤ 6 hours vs. 7-8 hours)	Inverse variance weighted	3	-0.0448566	0.0269916	0.0965385	0.579685
Pasta liking	Short sleep duration (≤ 6 hours vs. 7-8 hours)	Wald ratio	1	-0.0456387	0.0276903	0.0993145	0.579685
Pizza liking	Short sleep duration (≤ 6 hours vs. 7-8 hours)	Inverse variance weighted	3	0.0200138	0.0122018	0.100956	0.579685
F-healthy breakfast food liking (derived food-liking factor)	Short sleep duration (≤ 6 hours vs. 7-8 hours)	Inverse variance weighted	7	0.00629088	0.00400658	0.116383	0.631556
Tea max liking	Short sleep duration (≤ 6 hours vs. 7-8 hours)	Wald ratio	1	-0.0286495	0.0183878	0.119216	0.631556
Savoury biscuit liking	Short sleep duration (≤ 6 hours vs. 7-8 hours)	Inverse variance weighted	2	-0.030862	0.0198838	0.120634	0.631556
Red meat liking	Short sleep duration (≤ 6 hours vs. 7-8 hours)	Inverse variance weighted	5	-0.012058	0.00817368	0.140151	0.693248
F-oily fish liking (derived food-liking factor)	Short sleep duration (≤ 6 hours vs. 7-8 hours)	Inverse variance weighted	9	0.0105902	0.00717968	0.140207	0.693248
Fried fish liking	Short sleep duration (≤ 6 hours vs. 7-8 hours)	Inverse variance weighted	4	-0.0134221	0.00931359	0.149549	0.701675
Fruit liking	Short sleep duration (≤ 6 hours vs. 7-8 hours)	Inverse variance weighted	9	-0.0346095	0.0240302	0.149796	0.701675
F-vegetarian liking (derived food-liking factor)	Short sleep duration (≤ 6 hours vs. 7-8 hours)	Inverse variance weighted	10	0.0120713	0.00878708	0.169516	0.742018
Globe artichoke liking	Short sleep duration (≤ 6 hours vs. 7-8 hours)	Inverse variance weighted	6	-0.014307	0.0104689	0.171745	0.742018
Milk chocolate liking	Short sleep duration (≤ 6 hours vs. 7-8 hours)	Inverse variance weighted	5	0.0176372	0.012968	0.173811	0.742018
F-cooking vegetables liking (derived food-liking factor)	Short sleep duration (≤ 6 hours vs. 7-8 hours)	Inverse variance weighted	13	0.00912718	0.00678177	0.178353	0.742018
F-dessert liking (derived food-liking factor)	Short sleep duration (≤ 6 hours vs. 7-8 hours)	Inverse variance weighted	13	0.00720768	0.00536659	0.179251	0.742018
F-savour/caloric food liking (derived food-liking factor)	Short sleep duration (≤ 6 hours vs. 7-8 hours)	Inverse variance weighted	9	0.0106595	0.00808797	0.187522	0.758611
F-coffee/alcohol liking (derived food-liking factor)	Short sleep duration (≤ 6 hours vs. 7-8 hours)	Inverse variance weighted	13	-0.00563254	0.00448555	0.209222	0.827589
F-cooking flavour liking (derived food-liking factor)	Short sleep duration (≤ 6 hours vs. 7-8 hours)	Inverse variance weighted	12	-0.00686183	0.00559046	0.219666	0.832151
Cucumber liking	Short sleep duration (≤ 6 hours vs. 7-8 hours)	Inverse variance weighted	3	0.0159929	0.0130314	0.219725	0.832151
Whiskey liking	Short sleep duration (≤ 6 hours vs. 7-8 hours)	Inverse variance weighted	5	0.0182629	0.0152983	0.23256	0.862411
Spirits liking	Short sleep duration (≤ 6 hours vs. 7-8 hours)	Inverse variance weighted	2	-0.0148812	0.0126245	0.238496	0.866373
BBQ/grilled meat liking	Short sleep duration (≤ 6 hours vs. 7-8 hours)	Inverse variance weighted	3	-0.0109349	0.00938531	0.243974	0.868547
F-small fish liking (derived food-liking factor)	Short sleep duration (≤ 6 hours vs. 7-8 hours)	Inverse variance weighted	23	-0.00652613	0.00584707	0.264363	0.922679
Mackerel liking	Short sleep duration (≤ 6 hours vs. 7-8 hours)	Inverse variance weighted	14	-0.00826197	0.00755424	0.274093	0.93824
Herring liking	Short sleep duration (≤ 6 hours vs. 7-8 hours)	Inverse variance weighted	15	-0.00721681	0.00682216	0.290125	0.957749
Roast chicken liking	Short sleep duration (≤ 6 hours vs. 7-8 hours)	Wald ratio	1	-0.0236835	0.0224083	0.290553	0.957749
Chicken liking	Short sleep duration (≤ 6 hours vs. 7-8 hours)	Inverse variance weighted	2	-0.0148705	0.014385	0.301252	0.973055
F-caffeinated/sweet liking (derived food-liking factor)	Short sleep duration (≤ 6 hours vs. 7-8 hours)	Inverse variance weighted	8	-0.00598137	0.00585849	0.307266	0.973055
Beans liking	Short sleep duration (≤ 6 hours vs. 7-8 hours)	Inverse variance weighted	8	-0.0097261	0.00963636	0.312825	0.973055
Brussel sprout liking	Short sleep duration (≤ 6 hours vs. 7-8 hours)	Inverse variance weighted	2	0.0234165	0.0238998	0.327197	0.973055
Strawberries liking	Short sleep duration (≤ 6 hours vs. 7-8 hours)	Inverse variance weighted	5	-0.0196013	0.0200192	0.327519	0.973055
Baked/steamed fish liking	Short sleep duration (≤ 6 hours vs. 7-8 hours)	Inverse variance weighted	4	0.00961585	0.00986797	0.329833	0.973055
F-salad vegetables liking (derived food-liking factor)	Short sleep duration (≤ 6 hours vs. 7-8 hours)	Inverse variance weighted	9	-0.00703617	0.00742716	0.343457	0.973055
Coffee with sugar liking	Short sleep duration (≤ 6 hours vs. 7-8 hours)	Inverse variance weighted	4	-0.0142444	0.0152723	0.350977	0.973055
Coriander liking	Short sleep duration (≤ 6 hours vs. 7-8 hours)	Wald ratio	1	-0.0189703	0.0204112	0.352677	0.973055
F-cake/biscuits liking (derived food-liking factor)	Short sleep duration (≤ 6 hours vs. 7-8 hours)	Inverse variance weighted	19	0.00546055	0.00607074	0.368394	0.973055
Salty food liking	Short sleep duration (≤ 6 hours vs. 7-8 hours)	Inverse variance weighted	11	-0.00801394	0.0089491	0.370518	0.973055
Alcohol liking	Short sleep duration (≤ 6 hours vs. 7-8 hours)	Inverse variance weighted	17	-0.00429546	0.00491708	0.382348	0.973055
Salad leaves liking	Short sleep duration (≤ 6 hours vs. 7-8 hours)	Inverse variance weighted	4	-0.0216234	0.0247581	0.382452	0.973055
Turnip liking	Short sleep duration (≤ 6 hours vs. 7-8 hours)	Inverse variance weighted	2	-0.013272	0.0152409	0.383857	0.973055
Liver liking	Short sleep duration (≤ 6 hours vs. 7-8 hours)	Inverse variance weighted	7	0.0105766	0.0121728	0.384917	0.973055
Fruit juice liking	Short sleep duration (≤ 6 hours vs. 7-8 hours)	Inverse variance weighted	3	-0.00860645	0.0100526	0.39192	0.973055
Cherry liking	Short sleep duration (≤ 6 hours vs. 7-8 hours)	Inverse variance weighted	6	-0.014789	0.0173001	0.392635	0.973055
Sardines liking	Short sleep duration (≤ 6 hours vs. 7-8 hours)	Inverse variance weighted	13	-0.00644659	0.00766843	0.400535	0.973055
Biscuits liking	Short sleep duration (≤ 6 hours vs. 7-8 hours)	Inverse variance weighted	9	0.0126728	0.015098	0.40126	0.973055
Blue cheese liking	Short sleep duration (≤ 6 hours vs. 7-8 hours)	Inverse variance weighted	14	0.00522884	0.00640987	0.414645	0.973055
Bell pepper liking	Short sleep duration (≤ 6 hours vs. 7-8 hours)	Wald ratio	1	-0.016461	0.0203449	0.41846	0.973055
Soft cheese liking	Short sleep duration (≤ 6 hours vs. 7-8 hours)	Inverse variance weighted	2	0.0291757	0.0363749	0.422505	0.973055
Haddock liking	Short sleep duration (≤ 6 hours vs. 7-8 hours)	Inverse variance weighted	4	0.00871685	0.0112187	0.437164	0.973055
Cheesecake liking	Short sleep duration (≤ 6 hours vs. 7-8 hours)	Inverse variance weighted	7	0.0107261	0.0138092	0.437315	0.973055
Hard cheese liking	Short sleep duration (≤ 6 hours vs. 7-8 hours)	Inverse variance weighted	3	0.0220983	0.0287362	0.44189	0.973055
Bacon liking	Short sleep duration (≤ 6 hours vs. 7-8 hours)	Inverse variance weighted	4	-0.0184374	0.0241631	0.44544	0.973055
Adding butter to bread liking	Short sleep duration (≤ 6 hours vs. 7-8 hours)	Inverse variance weighted	3	-0.00645624	0.00882792	0.464569	0.973055
Vinegar liking	Short sleep duration (≤ 6 hours vs. 7-8 hours)	Inverse variance weighted	10	0.00904669	0.0125862	0.472278	0.973055
Ice cream liking	Short sleep duration (≤ 6 hours vs. 7-8 hours)	Inverse variance weighted	8	0.0130437	0.0182125	0.473873	0.973055
Curry liking	Short sleep duration (≤ 6 hours vs. 7-8 hours)	Inverse variance weighted	6	0.0121508	0.0173481	0.48367	0.973055
Gherkins liking	Short sleep duration (≤ 6 hours vs. 7-8 hours)	Inverse variance weighted	18	0.00349411	0.00508334	0.491852	0.973055
Plain yoghurt liking	Short sleep duration (≤ 6 hours vs. 7-8 hours)	Inverse variance weighted	5	0.0120047	0.0177508	0.498857	0.973055
Soya milk liking	Short sleep duration (≤ 6 hours vs. 7-8 hours)	Inverse variance weighted	3	-0.00589188	0.00871494	0.498998	0.973055
F-strong alcohol liking (derived food-liking factor)	Short sleep duration (≤ 6 hours vs. 7-8 hours)	Inverse variance weighted	5	0.00782676	0.0115914	0.499536	0.973055
F-seafood liking (derived food-liking factor)	Short sleep duration (≤ 6 hours vs. 7-8 hours)	Inverse variance weighted	27	0.00268439	0.00401597	0.50386	0.973055
F-wine liking (derived food-liking factor)	Short sleep duration (≤ 6 hours vs. 7-8 hours)	Inverse variance weighted	9	-0.0156529	0.0234355	0.504188	0.973055
Cod liking	Short sleep duration (≤ 6 hours vs. 7-8 hours)	Wald ratio	1	0.0163834	0.0251816	0.515299	0.973055
Dark chocolate liking	Short sleep duration (≤ 6 hours vs. 7-8 hours)	Inverse variance weighted	14	-0.00229725	0.00357166	0.520102	0.973055
F-dairy liking (derived food-liking factor)	Short sleep duration (≤ 6 hours vs. 7-8 hours)	Inverse variance weighted	2	-0.0119418	0.0189099	0.527706	0.973055
Ketchup liking	Short sleep duration (≤ 6 hours vs. 7-8 hours)	Inverse variance weighted	9	-0.00789665	0.0125289	0.528516	0.973055
F-meat liking (derived food-liking factor)	Short sleep duration (≤ 6 hours vs. 7-8 hours)	Inverse variance weighted	7	-0.0038038	0.00605797	0.530069	0.973055
F-strong flavour liking (derived food-liking factor)	Short sleep duration (≤ 6 hours vs. 7-8 hours)	Inverse variance weighted	36	-0.0032809	0.00526146	0.532909	0.973055
Butternut squash liking	Short sleep duration (≤ 6 hours vs. 7-8 hours)	Inverse variance weighted	3	0.0162304	0.0263092	0.537296	0.973055
Onion liking	Short sleep duration (≤ 6 hours vs. 7-8 hours)	Inverse variance weighted	6	0.0122289	0.0203893	0.548661	0.973055
F-acquired taste liking (derived food-liking factor)	Short sleep duration (≤ 6 hours vs. 7-8 hours)	Inverse variance weighted	30	-0.00366572	0.00622486	0.555939	0.973055
F-salty food liking (derived food-liking factor)	Short sleep duration (≤ 6 hours vs. 7-8 hours)	Inverse variance weighted	6	-0.00696567	0.011919	0.558939	0.973055
Oranges liking	Short sleep duration (≤ 6 hours vs. 7-8 hours)	Inverse variance weighted	7	0.00928709	0.0160694	0.563307	0.973055
Mayonnaise liking	Short sleep duration (≤ 6 hours vs. 7-8 hours)	Inverse variance weighted	9	0.00862084	0.0149788	0.56493	0.973055
Salty pretzels liking	Short sleep duration (≤ 6 hours vs. 7-8 hours)	Inverse variance weighted	3	-0.00612843	0.0107626	0.569071	0.973055
Black pepper liking	Short sleep duration (≤ 6 hours vs. 7-8 hours)	Inverse variance weighted	8	0.0113272	0.01993	0.569796	0.973055
Apples liking	Short sleep duration (≤ 6 hours vs. 7-8 hours)	Inverse variance weighted	3	-0.00956825	0.0170384	0.574409	0.973055
Cream liking	Short sleep duration (≤ 6 hours vs. 7-8 hours)	Inverse variance weighted	4	-0.00972225	0.0175501	0.579598	0.973055
Aniseed liking	Short sleep duration (≤ 6 hours vs. 7-8 hours)	Inverse variance weighted	9	-0.00613055	0.0112239	0.584927	0.973055
Coffee max liking	Short sleep duration (≤ 6 hours vs. 7-8 hours)	Inverse variance weighted	5	-0.00693029	0.0132015	0.59961	0.988246
F-fatty food liking (derived food-liking factor)	Short sleep duration (≤ 6 hours vs. 7-8 hours)	Inverse variance weighted	6	0.00399247	0.00773383	0.605691	0.98911
Cauliflower liking	Short sleep duration (≤ 6 hours vs. 7-8 hours)	Inverse variance weighted	3	-0.0123671	0.0267715	0.644117	0.998636
Spicy food liking	Short sleep duration (≤ 6 hours vs. 7-8 hours)	Inverse variance weighted	15	0.00403991	0.00875817	0.644602	0.998636
Horseradish liking	Short sleep duration (≤ 6 hours vs. 7-8 hours)	Inverse variance weighted	22	-0.00243192	0.00534537	0.649138	0.998636
F-sauces liking (derived food-liking factor)	Short sleep duration (≤ 6 hours vs. 7-8 hours)	Inverse variance weighted	7	-0.00379777	0.00836919	0.649987	0.998636
Cake icing liking	Short sleep duration (≤ 6 hours vs. 7-8 hours)	Inverse variance weighted	9	-0.00356617	0.00786683	0.65032	0.998636
F-deep fried food liking (derived food-liking factor)	Short sleep duration (≤ 6 hours vs. 7-8 hours)	Inverse variance weighted	8	-0.00405643	0.00902476	0.653087	0.998636
Beef/steak liking	Short sleep duration (≤ 6 hours vs. 7-8 hours)	Inverse variance weighted	4	-0.00627964	0.0141736	0.657728	0.998636
F-bitter food liking (derived food-liking factor)	Short sleep duration (≤ 6 hours vs. 7-8 hours)	Inverse variance weighted	6	-0.0114178	0.0259892	0.660424	0.998636
Adding salt to food liking	Short sleep duration (≤ 6 hours vs. 7-8 hours)	Inverse variance weighted	11	0.002032	0.00487848	0.677027	0.998636
Salmon liking	Short sleep duration (≤ 6 hours vs. 7-8 hours)	Inverse variance weighted	10	-0.00373276	0.00914796	0.683242	0.998636
Plum liking	Short sleep duration (≤ 6 hours vs. 7-8 hours)	Inverse variance weighted	5	0.00398565	0.0103467	0.700082	0.998636
F-burn/spicy liking (derived food-liking factor)	Short sleep duration (≤ 6 hours vs. 7-8 hours)	Inverse variance weighted	14	-0.00431845	0.0112107	0.700083	0.998636
Orange juice liking	Short sleep duration (≤ 6 hours vs. 7-8 hours)	Inverse variance weighted	3	-0.00908963	0.0245291	0.710962	0.998636
Eggs liking	Short sleep duration (≤ 6 hours vs. 7-8 hours)	Inverse variance weighted	4	0.0107614	0.0292598	0.713031	0.998636
F-highly palatable foods liking (derived food-liking factor)	Short sleep duration (≤ 6 hours vs. 7-8 hours)	Inverse variance weighted	13	0.00902319	0.0249505	0.717618	0.998636
Cake liking	Short sleep duration (≤ 6 hours vs. 7-8 hours)	Inverse variance weighted	13	-0.00377006	0.0105305	0.720334	0.998636
Capers liking	Short sleep duration (≤ 6 hours vs. 7-8 hours)	Inverse variance weighted	11	0.00298705	0.00838662	0.721714	0.998636
Avocado liking	Short sleep duration (≤ 6 hours vs. 7-8 hours)	Inverse variance weighted	10	-0.00434332	0.0125073	0.728393	0.998636
Crisps liking	Short sleep duration (≤ 6 hours vs. 7-8 hours)	Inverse variance weighted	8	-0.00461905	0.013347	0.729287	0.998636
Broad bean liking	Short sleep duration (≤ 6 hours vs. 7-8 hours)	Inverse variance weighted	10	-0.00323791	0.00998412	0.745706	0.998636
F-glutamate liking (derived food-liking factor)	Short sleep duration (≤ 6 hours vs. 7-8 hours)	Inverse variance weighted	9	-0.00183301	0.00577647	0.750998	0.998636
Milky sweets liking	Short sleep duration (≤ 6 hours vs. 7-8 hours)	Inverse variance weighted	10	-0.00213523	0.00712757	0.764502	0.998636
Extra virgin olive oil liking	Short sleep duration (≤ 6 hours vs. 7-8 hours)	Inverse variance weighted	3	0.00988408	0.0336576	0.769013	0.998636
F-low caloric food liking (derived food-liking factor)	Short sleep duration (≤ 6 hours vs. 7-8 hours)	Inverse variance weighted	5	-0.00404811	0.0150147	0.78746	0.998636
Vegetables liking	Short sleep duration (≤ 6 hours vs. 7-8 hours)	Inverse variance weighted	2	-0.0222766	0.0894078	0.803239	0.998636
Mushroom liking	Short sleep duration (≤ 6 hours vs. 7-8 hours)	Inverse variance weighted	6	-0.00331111	0.0133243	0.803747	0.998636
Red wine liking	Short sleep duration (≤ 6 hours vs. 7-8 hours)	Inverse variance weighted	6	-0.00298805	0.0124327	0.810069	0.998636
Banana liking	Short sleep duration (≤ 6 hours vs. 7-8 hours)	Inverse variance weighted	2	0.00313627	0.0136354	0.818084	0.998636
F-fatty/salty food liking (derived food-liking factor)	Short sleep duration (≤ 6 hours vs. 7-8 hours)	Inverse variance weighted	13	0.00642148	0.0288036	0.823582	0.998636
Prawns liking	Short sleep duration (≤ 6 hours vs. 7-8 hours)	Inverse variance weighted	17	0.00138096	0.00631143	0.826804	0.998636
F-sweet food liking (derived food-liking factor)	Short sleep duration (≤ 6 hours vs. 7-8 hours)	Inverse variance weighted	12	0.00198249	0.00949633	0.834633	0.998636
F-fruit liking (derived food-liking factor)	Short sleep duration (≤ 6 hours vs. 7-8 hours)	Inverse variance weighted	10	-0.000985812	0.00492627	0.841392	0.998636
F-sweetened coffee drink liking (derived food-liking factor)	Short sleep duration (≤ 6 hours vs. 7-8 hours)	Inverse variance weighted	4	0.00501539	0.0253752	0.843319	0.998636
Smoked fish liking	Short sleep duration (≤ 6 hours vs. 7-8 hours)	Inverse variance weighted	5	0.00286943	0.0146826	0.845055	0.998636
Sausages liking	Short sleep duration (≤ 6 hours vs. 7-8 hours)	Inverse variance weighted	3	-0.00280888	0.014427	0.845631	0.998636
F-chocolate/coffee liking (derived food-liking factor)	Short sleep duration (≤ 6 hours vs. 7-8 hours)	Inverse variance weighted	13	-0.000594346	0.00328444	0.8564	0.998636
F-savoury food liking (derived food-liking factor)	Short sleep duration (≤ 6 hours vs. 7-8 hours)	Inverse variance weighted	19	-0.000829975	0.0046123	0.857193	0.998636
Dried fruit liking	Short sleep duration (≤ 6 hours vs. 7-8 hours)	Inverse variance weighted	5	-0.00310589	0.0180717	0.863544	0.998636
Asparagus liking	Short sleep duration (≤ 6 hours vs. 7-8 hours)	Inverse variance weighted	6	-0.0018227	0.0106719	0.864386	0.998636
Shellfish liking	Short sleep duration (≤ 6 hours vs. 7-8 hours)	Inverse variance weighted	33	0.000736265	0.00431921	0.864646	0.998636
Beetroot liking	Short sleep duration (≤ 6 hours vs. 7-8 hours)	Inverse variance weighted	6	0.00262592	0.0158709	0.868586	0.998636
Chilli pepper liking	Short sleep duration (≤ 6 hours vs. 7-8 hours)	Inverse variance weighted	12	0.00148017	0.00959578	0.877411	0.998636
Coffee without sugar liking	Short sleep duration (≤ 6 hours vs. 7-8 hours)	Inverse variance weighted	6	0.00112062	0.00817552	0.890975	0.998636
Potatoes liking	Short sleep duration (≤ 6 hours vs. 7-8 hours)	Inverse variance weighted	2	0.00305252	0.0225821	0.892474	0.998636
F-cheese liking (derived food-liking factor)	Short sleep duration (≤ 6 hours vs. 7-8 hours)	Inverse variance weighted	15	0.000769998	0.00665533	0.907893	0.998636
F-capsicum liking (derived food-liking factor)	Short sleep duration (≤ 6 hours vs. 7-8 hours)	Inverse variance weighted	20	-0.000704293	0.0061962	0.909503	0.998636
Marzipan liking	Short sleep duration (≤ 6 hours vs. 7-8 hours)	Inverse variance weighted	8	-0.00122242	0.010958	0.911176	0.998636
White wine liking	Short sleep duration (≤ 6 hours vs. 7-8 hours)	Inverse variance weighted	5	-0.00108754	0.00981919	0.911809	0.998636
Diet fizzy drinks liking	Short sleep duration (≤ 6 hours vs. 7-8 hours)	Inverse variance weighted	3	-0.00333671	0.0304348	0.912699	0.998636
Tomatoes liking	Short sleep duration (≤ 6 hours vs. 7-8 hours)	Inverse variance weighted	4	0.00392363	0.0358613	0.912876	0.998636
Lemon liking	Short sleep duration (≤ 6 hours vs. 7-8 hours)	Inverse variance weighted	5	-0.00217481	0.0211496	0.918098	0.998636
Chips liking	Short sleep duration (≤ 6 hours vs. 7-8 hours)	Inverse variance weighted	4	0.0024444	0.0286683	0.932051	0.998636
Lager liking	Short sleep duration (≤ 6 hours vs. 7-8 hours)	Inverse variance weighted	9	0.00093344	0.0123981	0.939985	0.998636
Tinned tuna liking	Short sleep duration (≤ 6 hours vs. 7-8 hours)	Inverse variance weighted	3	0.00233493	0.031802	0.941471	0.998636
F-carbohydrate liking (derived food-liking factor)	Short sleep duration (≤ 6 hours vs. 7-8 hours)	Inverse variance weighted	3	0.000634038	0.00934755	0.945921	0.998636
Lamb liking	Short sleep duration (≤ 6 hours vs. 7-8 hours)	Inverse variance weighted	4	0.000746055	0.0114872	0.948216	0.998636
Salami liking	Short sleep duration (≤ 6 hours vs. 7-8 hours)	Inverse variance weighted	11	0.000600076	0.0101399	0.952809	0.998636
Ham liking	Short sleep duration (≤ 6 hours vs. 7-8 hours)	Inverse variance weighted	10	-0.00043003	0.00772973	0.955634	0.998636
F-fish liking (derived food-liking factor)	Short sleep duration (≤ 6 hours vs. 7-8 hours)	Inverse variance weighted	24	-0.000316892	0.0057812	0.956286	0.998636
Goat cheese liking	Short sleep duration (≤ 6 hours vs. 7-8 hours)	Inverse variance weighted	7	0.000702613	0.013611	0.958831	0.998636
Whole milk liking	Short sleep duration (≤ 6 hours vs. 7-8 hours)	Inverse variance weighted	5	-0.000399127	0.00797936	0.960107	0.998636
Fried chicken liking	Short sleep duration (≤ 6 hours vs. 7-8 hours)	Inverse variance weighted	3	0.000682568	0.0170769	0.968117	0.998636
F-healthy food liking (derived food-liking factor)	Short sleep duration (≤ 6 hours vs. 7-8 hours)	Inverse variance weighted	5	0.000237383	0.00624414	0.969674	0.998636
Broccoli liking	Short sleep duration (≤ 6 hours vs. 7-8 hours)	Inverse variance weighted	5	-0.000786007	0.0244863	0.974392	0.998636
Raw carrot liking	Short sleep duration (≤ 6 hours vs. 7-8 hours)	Inverse variance weighted	12	0.000494908	0.0172183	0.977069	0.998636
Kiwi liking	Short sleep duration (≤ 6 hours vs. 7-8 hours)	Inverse variance weighted	3	-0.000223063	0.009781	0.981805	0.998636
Croissant liking	Short sleep duration (≤ 6 hours vs. 7-8 hours)	Inverse variance weighted	2	-0.000273817	0.0597857	0.996346	0.999453
F-sharp flavour liking (derived food-liking factor)	Short sleep duration (≤ 6 hours vs. 7-8 hours)	Inverse variance weighted	39	-2.18e-05	0.00529778	0.996716	0.999453
F-fatty/dairy food liking (derived food-liking factor)	Short sleep duration (≤ 6 hours vs. 7-8 hours)	Inverse variance weighted	4	8.31e-06	0.0121164	0.999453	0.999453
Results by OSA
exposure	outcome	method	nsnp	b	se	pval	FDR.P
F-dairy liking (derived food-liking factor)	OSA	Inverse variance weighted	2	0.676922	0.168579	5.93e-05	0.00459385
BBQ/grilled meat liking	OSA	Inverse variance weighted	4	0.237582	0.0608284	9.39e-05	0.00459385
Chicken liking	OSA	Inverse variance weighted	2	0.415333	0.106601	9.77e-05	0.00459385
Vegetables liking	OSA	Inverse variance weighted	3	0.670345	0.174826	0.000125894	0.00459385
Coffee difference liking	OSA	Inverse variance weighted	4	-0.145242	0.0379668	0.000130507	0.00459385
Ice cream liking	OSA	Inverse variance weighted	8	0.210951	0.0579354	0.000271432	0.00713808
Lamb liking	OSA	Inverse variance weighted	7	0.210065	0.0579658	0.000290144	0.00713808
Diet fizzy drinks liking	OSA	Inverse variance weighted	4	0.281141	0.0782046	0.000324458	0.00713808
Salami liking	OSA	Inverse variance weighted	10	-0.133731	0.042107	0.00149336	0.0292035
Roast chicken liking	OSA	Inverse variance weighted	2	0.363754	0.116987	0.00187501	0.0309953
Hard cheese liking	OSA	Inverse variance weighted	4	0.35003	0.113172	0.0019821	0.0309953
Pork chop liking	OSA	Inverse variance weighted	9	0.171162	0.0556837	0.00211331	0.0309953
Tea difference liking	OSA	Wald ratio	1	-0.193677	0.0695757	0.00537439	0.072761
Sausages liking	OSA	Inverse variance weighted	3	0.242751	0.0963484	0.0117516	0.134064
Coffee without sugar liking	OSA	Inverse variance weighted	5	0.125563	0.0503602	0.0126565	0.134064
Coffee with sugar liking	OSA	Inverse variance weighted	3	-0.229221	0.0920497	0.0127678	0.134064
Whole grain cereal liking	OSA	Wald ratio	1	-0.459503	0.184899	0.0129494	0.134064
Bell pepper liking	OSA	Wald ratio	1	-0.340421	0.147686	0.0211649	0.182295
F-strong vegetable liking (derived food-liking factor)	OSA	Inverse variance weighted	24	-0.0845932	0.0368073	0.0215464	0.182295
Gherkins liking	OSA	Inverse variance weighted	19	-0.0883899	0.0385156	0.0217382	0.182295
Capers liking	OSA	Inverse variance weighted	12	-0.116294	0.0506799	0.0217511	0.182295
Adding butter to bread liking	OSA	Inverse variance weighted	3	0.171113	0.0764232	0.0251544	0.201235
Fruit juice liking	OSA	Wald ratio	1	0.184293	0.0832117	0.0267774	0.204905
Savoury biscuit liking	OSA	Inverse variance weighted	2	0.394289	0.17973	0.0282508	0.207173
Croissant liking	OSA	Wald ratio	1	-0.354409	0.168453	0.0353864	0.239579
Milky sweets liking	OSA	Inverse variance weighted	10	0.118673	0.056408	0.0353924	0.239579
F-fatty/salty food liking (derived food-liking factor)	OSA	Inverse variance weighted	15	0.286071	0.139839	0.040784	0.265851
Beef/steak liking	OSA	Inverse variance weighted	5	0.195543	0.0970763	0.0439754	0.271077
Turnip liking	OSA	Inverse variance weighted	3	-0.219153	0.109151	0.0446661	0.271077
F-lentils/beans liking (derived food-liking factor)	OSA	Inverse variance weighted	2	-0.298065	0.151284	0.0488112	0.281549
Cereal bar liking	OSA	Wald ratio	1	-0.312456	0.159773	0.0505089	0.281549
Black olive liking	OSA	Inverse variance weighted	22	-0.0680144	0.0348814	0.0511908	0.281549
F-meat liking (derived food-liking factor)	OSA	Inverse variance weighted	10	0.0842148	0.0438508	0.0547968	0.286454
Ham liking	OSA	Inverse variance weighted	10	0.117005	0.0610604	0.0553377	0.286454
F-capsicum liking (derived food-liking factor)	OSA	Inverse variance weighted	19	-0.0930831	0.0518923	0.0728491	0.366327
Vinegar liking	OSA	Inverse variance weighted	10	-0.143184	0.0815887	0.0792679	0.383948
F-salad vegetables liking (derived food-liking factor)	OSA	Inverse variance weighted	10	-0.123924	0.0711499	0.0815544	0.383948
F-cheese liking (derived food-liking factor)	OSA	Inverse variance weighted	15	0.069084	0.0398382	0.0828978	0.383948
Red meat liking	OSA	Inverse variance weighted	6	0.160676	0.0960636	0.0944068	0.426041
Corn flake liking	OSA	Inverse variance weighted	6	0.138191	0.0848671	0.103456	0.448
Black pepper liking	OSA	Inverse variance weighted	8	-0.250385	0.154172	0.104364	0.448
Mayonnaise liking	OSA	Inverse variance weighted	8	0.109378	0.0702484	0.119467	0.493853
Baked/steamed fish liking	OSA	Inverse variance weighted	7	-0.0941288	0.0606492	0.120657	0.493853
Avocado liking	OSA	Inverse variance weighted	11	-0.087286	0.0569004	0.125026	0.495709
Salty food liking	OSA	Inverse variance weighted	13	0.0791936	0.0519145	0.127144	0.495709
Cream liking	OSA	Inverse variance weighted	5	0.12554	0.0828191	0.12956	0.495709
Tea max liking	OSA	Wald ratio	1	0.179496	0.11991	0.134415	0.503341
Asparagus liking	OSA	Inverse variance weighted	8	-0.0776703	0.0526641	0.14026	0.514286
F-burn/spicy liking (derived food-liking factor)	OSA	Inverse variance weighted	13	-0.116497	0.0824872	0.157862	0.559925
Whole milk liking	OSA	Inverse variance weighted	5	-0.124662	0.0890368	0.161476	0.559925
Soya milk liking	OSA	Inverse variance weighted	3	-0.128747	0.0921237	0.162251	0.559925
Spicy food liking	OSA	Inverse variance weighted	16	-0.1008	0.0736713	0.171237	0.566862
Adding salt to food liking	OSA	Inverse variance weighted	13	0.0544289	0.0398435	0.171918	0.566862
Pizza liking	OSA	Inverse variance weighted	3	0.157551	0.115871	0.173924	0.566862
F-highly palatable foods liking (derived food-liking factor)	OSA	Inverse variance weighted	17	0.205697	0.152905	0.178541	0.571171
Fruit liking	OSA	Inverse variance weighted	8	-0.226594	0.169679	0.181736	0.571171
Cauliflower liking	OSA	Inverse variance weighted	4	0.211539	0.161064	0.189055	0.583749
Chilli pepper liking	OSA	Inverse variance weighted	13	-0.111076	0.0862592	0.197849	0.60037
Aubergine liking	OSA	Inverse variance weighted	9	-0.0877099	0.069728	0.208433	0.621767
Porridge liking	OSA	Inverse variance weighted	8	0.0756779	0.0616204	0.219398	0.643569
Bitter ale liking	OSA	Inverse variance weighted	4	0.14068	0.116773	0.228309	0.658727
Globe artichoke liking	OSA	Inverse variance weighted	9	-0.0618135	0.0534906	0.247847	0.678774
Green olives liking	OSA	Inverse variance weighted	25	-0.0418096	0.0363217	0.249694	0.678774
Herring liking	OSA	Inverse variance weighted	17	-0.0535305	0.0469176	0.253892	0.678774
Oranges liking	OSA	Inverse variance weighted	6	0.166138	0.145617	0.253899	0.678774
F-savour/caloric food liking (derived food-liking factor)	OSA	Inverse variance weighted	12	0.059124	0.0523426	0.258662	0.678774
Bacon liking	OSA	Inverse variance weighted	4	0.121682	0.108588	0.262467	0.678774
F-fatty food liking (derived food-liking factor)	OSA	Inverse variance weighted	6	-0.138125	0.124047	0.265496	0.678774
F-dessert liking (derived food-liking factor)	OSA	Inverse variance weighted	14	0.0683367	0.0614503	0.26611	0.678774
F-caffeinated/sweet liking (derived food-liking factor)	OSA	Inverse variance weighted	7	-0.0743797	0.0684199	0.27699	0.696432
F-strong flavour liking (derived food-liking factor)	OSA	Inverse variance weighted	41	-0.0413603	0.0390939	0.290068	0.696692
Lager liking	OSA	Inverse variance weighted	10	0.102008	0.0969531	0.292737	0.696692
F-salty food liking (derived food-liking factor)	OSA	Inverse variance weighted	8	-0.0621886	0.059197	0.293471	0.696692
Eggs liking	OSA	Inverse variance weighted	4	0.161375	0.153708	0.293776	0.696692
Horseradish liking	OSA	Inverse variance weighted	23	-0.035148	0.0336946	0.296886	0.696692
Salty pretzels liking	OSA	Inverse variance weighted	5	-0.0832871	0.0815213	0.306941	0.710812
F-fatty/dairy food liking (derived food-liking factor)	OSA	Inverse variance weighted	5	0.136639	0.136851	0.318061	0.717847
Biscuits liking	OSA	Inverse variance weighted	9	0.10251	0.102686	0.318137	0.717847
Cod liking	OSA	Wald ratio	1	-0.184845	0.192022	0.335735	0.74769
Tea with sugar liking	OSA	Inverse variance weighted	5	-0.139945	0.146625	0.339859	0.74769
Smoked fish liking	OSA	Inverse variance weighted	6	-0.0463371	0.0498184	0.352308	0.765509
Coriander liking	OSA	Inverse variance weighted	2	-0.0609613	0.0683815	0.372667	0.799465
F-small fish liking (derived food-liking factor)	OSA	Inverse variance weighted	27	-0.0284253	0.0321772	0.377021	0.799465
F-healthy breakfast food liking (derived food-liking factor)	OSA	Inverse variance weighted	8	0.0355014	0.0405757	0.381605	0.799553
Milk chocolate liking	OSA	Inverse variance weighted	5	0.131973	0.152632	0.387231	0.801796
Broccoli liking	OSA	Inverse variance weighted	5	0.192992	0.226987	0.395193	0.807719
Cucumber liking	OSA	Inverse variance weighted	3	-0.0818115	0.0970567	0.39927	0.807719
Liver liking	OSA	Inverse variance weighted	11	0.0412107	0.050291	0.412532	0.818547
Pasta liking	OSA	Wald ratio	1	-0.161579	0.200155	0.41951	0.818547
Curry liking	OSA	Inverse variance weighted	7	-0.116032	0.145298	0.424536	0.818547
F-cooking flavour liking (derived food-liking factor)	OSA	Inverse variance weighted	13	-0.0425973	0.0534175	0.425195	0.818547
Sardines liking	OSA	Inverse variance weighted	15	-0.0406011	0.0512104	0.427877	0.818547
Pollock liking	OSA	Inverse variance weighted	3	-0.0649155	0.0860172	0.45044	0.839365
Grapefruit liking	OSA	Inverse variance weighted	8	-0.0517685	0.0689824	0.452978	0.839365
F-sauces liking (derived food-liking factor)	OSA	Inverse variance weighted	8	-0.0521599	0.0695176	0.453066	0.839365
Garlic liking	OSA	Inverse variance weighted	8	-0.057086	0.0778765	0.463538	0.840609
[truncated: 806 more rows]

## Sheet: TableS8
Supplementary TableS8 . Weighted logistic models evaluating the association between Dietary Patterns and OSA.
[truncated: 31 more rows]

[truncated: 8 more sheets: TableS9, TableS10, TableS11, TableS12, TableS13, TableS14, TableS15, TableS16]
